# Supplementary material for: Force-clamp spectroscopy identifies a catch bond mechanism in a Gram-positive pathogen
Source: Nat Commun. 2020 Oct 27;11:5431. doi: 10.1038/s41467-020-19216-8 (PMC7591895; doi:10.1038/s41467-020-19216-8)
Supplement: Supplementary file 4 — Source Data [file 41467_2020_19216_MOESM4_ESM.xlsx]

## Sheet: Fig_1b
Force (bin center)	Frequency	Frequency	Frequency		INSET DeltaSpsD	Force (bin center)	Frequency
pN	%	%	%			pN	%
	Cell1	Cell2	Cell3
						32	91.4062
32	60	75	47			96	4.55729
96	1.5625	0.78125	1.56863			160	2.21354
160	0.39063	1.3625	1.56863			224	0.52083
224	0	1.37188	0			288	0.65104
288	0	1.17188	0.39216			352	0.26042
352	0.39063	0.78125	0			416	0.13021
416	0.39063	0.78125	0.39216			480	0.13021
480	0	0.39063	0			544	0
544	0	0	0			608	0
608	0	0	0			672	0
672	0	0	0			736	0
736	0	0	0			800	0
800	0	0	0			864	0
864	0	0	0			928	0
928	0	0	0			992	0
992	0	0	0			1056	0
1056	0	0.78125	0.39216			1120	0
1120	0.39063	0.39063	0			1184	0
1184	0	0	0			1248	0
1248	0.39063	0	0.39216			1312	0
1312	0	0	0			1376	0.13021
1376	0	0	0.39216			1440	0
1440	0.39063	0	0.78431			1504	0
1504	0.39063	0	0.39216			1568	0
1568	0.39063	0	1.17647			1632	0
1632	0.39063	0	0.39216			1696	0
1696	1.95313	0.39063	1.56863			1760	0
1760	3.51563	0	4.31373			1824	0
1824	7.42188	0.39063	5.09804			1888	0
1888	6.64063	1.17188	12.549			1952	0
1952	4.6875	4.125	7.05882			2016	0
2016	1.5625	5.1875	5.88235			2080	0
2080	0.39063	4.21563	1.17647			2144	0
2144	0.39063	1.17188	1.17647			2208	0
2208	0	0.78125	0.78431			2272	0
2272	0	0	0			2336	0
2336	0	0.39063	0			2400	0
2400	0.39063	0	0			2464	0
2464	0	0	0			2528	0
2528	0	0	0			2592	0
2592	0	0	0			2656	0
2656	0	0	0			2720	0
2720	0	0	0			2784	0
2784	0.39063	0	0			2848	0
2848	0.39063	0	0			2912	0
2912	0	0	0.39216			2976	0
2976	0.78125	0	0			3040	0
3040	0.78125	0	0			3104	0
3104	0.39063	0.39063	0			3168	0
3168	0	0	0.78431			3232	0
3232	0	0.39063	0			3296	0
3296	0	0	0.39216			3360	0
3360	0.39063	0	0.39216			3424	0
3424	0.39063	0	0			3488	0
3488	0.78125	0	0			3552	0
3552	0.39063	0	0.39216			3616	0
3616	0	0	0			3680	0
3680	0	0.39063	0			3744	0
3744	0	0	0			3808	0
3808	0.78125	0	0			3872	0
3872	0	0	0.39216			3936	0
3936	0	0	0			4000	0
4000	0	0.39063	0.39063

## Sheet: Fig_1c
Contour length (bin center)	Frequency	Frequency	Frequency		INSET Curves	Curve 1			Curve 2			Curve 3
nm	%	%	%			Force (N)	Distance (m)		Force (N)	Distance (m)		Force (N)	Distance (m)
	Cell1	Cell2	Cell3			-2.08763e-08	-8.64647e-11		-4.0604e-08	-1.32099e-09		-9.21991e-09	5.2024e-10
						-2.08691e-08	-1.24289e-10		-4.05604e-08	-1.35109e-09		-8.80064e-09	5.31444e-10
8	60	75	47			-2.0427e-08	-1.10687e-10		-4.01838e-08	-1.34169e-09		-8.65148e-09	5.10549e-10
24	0	0	0			-1.99668e-08	-9.48711e-11		-3.97464e-08	-1.32517e-09		-8.37772e-09	5.04547e-10
40	0	0	0			-1.96321e-08	-9.40016e-11		-3.94444e-08	-1.3247e-09		-8.10942e-09	4.97832e-10
56	0	0	0			-1.94557e-08	-1.11848e-10		-3.92088e-08	-1.33219e-09		-7.85567e-09	4.8928e-10
72	0	0	0			-1.91228e-08	-1.11174e-10		-3.89787e-08	-1.3403e-09		-7.48823e-09	4.94305e-10
88	0	0	0.39216			-1.89364e-08	-1.27845e-10		-3.86286e-08	-1.33412e-09		-7.28633e-09	4.79694e-10
104	0	0.39063	0.39216			-1.85899e-08	-1.25659e-10		-3.82111e-08	-1.32006e-09		-7.02712e-09	4.71879e-10
120	0	0	0			-1.82579e-08	-1.25096e-10		-3.81365e-08	-1.34669e-09		-6.79065e-09	4.61263e-10
136	0	0	0.39216			-1.79105e-08	-1.22696e-10		-3.78428e-08	-1.34735e-09		-6.41048e-09	4.67774e-10
152	0	1.5625	0			-1.76513e-08	-1.30845e-10		-3.76045e-08	-1.35461e-09		-5.95574e-09	4.83068e-10
168	0.78125	0.39063	0.39216			-1.73593e-08	-1.35068e-10		-3.72907e-08	-1.35301e-09		-5.7411e-09	4.69903e-10
184	0	0	0.39216			-1.70756e-08	-1.40368e-10		-3.68696e-08	-1.33868e-09		-5.57375e-09	4.51073e-10
200	0	0.78125	0.78431			-1.68527e-08	-1.52748e-10		-3.66404e-08	-1.34699e-09		-5.35001e-09	4.38934e-10
216	0.39063	0.78125	0			-1.66472e-08	-1.67259e-10		-3.65759e-08	-1.37496e-09		-4.92346e-09	4.50832e-10
232	0.39063	1.17188	0			-1.62224e-08	-1.55892e-10		-3.61238e-08	-1.357e-09		-4.6015e-09	4.50322e-10
248	1.5625	0.39063	0			-1.59078e-08	-1.57488e-10		-3.6002e-08	-1.37828e-09		-4.4769e-09	4.2646e-10
264	1.5625	0	0			-1.56076e-08	-1.60772e-10		-3.565e-08	-1.37216e-09		-3.92483e-09	4.53181e-10
280	1.95313	1.95313	0.39216			-1.5322e-08	-1.65836e-10		-3.52425e-08	-1.35962e-09		-3.50829e-09	4.63859e-10
296	1.95313	1.95313	0.78431			-1.51074e-08	-1.79369e-10		-3.51452e-08	-1.38385e-09		-3.52102e-09	4.23647e-10
312	2.73438	1.17188	3.52941			-1.47909e-08	-1.80735e-10		-3.46841e-08	-1.36498e-09		-3.01261e-09	4.45169e-10
328	5.46875	1.17188	3.52941			-1.43871e-08	-1.71877e-10		-3.42666e-08	-1.35124e-09		-2.6761e-09	4.46368e-10
344	2.73438	1.5625	4.70588			-1.41288e-08	-1.80199e-10		-3.42657e-08	-1.38691e-09		-2.38051e-09	4.42616e-10
360	3.51563	0.39063	3.92157			-1.36759e-08	-1.65433e-10		-3.37837e-08	-1.36564e-09		-2.19952e-09	4.25407e-10
376	1.5625	1.17188	5.4902			-1.35649e-08	-1.9124e-10		-3.36455e-08	-1.38509e-09		-1.85664e-09	4.27268e-10
392	1.17188	0.39063	3.92157			-1.33366e-08	-2.03229e-10		-3.33144e-08	-1.38174e-09		-1.62108e-09	4.16345e-10
408	1.95313	1.17188	2.35294			-1.26936e-08	-1.66023e-10		-3.2997e-08	-1.38002e-09		-1.30185e-09	4.15407e-10
424	0.78125	0.78125	1.96078			-1.24426e-08	-1.75255e-10		-3.25741e-08	-1.3658e-09		-9.4351e-10	4.19147e-10
440	2.73438	1.17188	1.17647			-1.23025e-08	-1.97639e-10		-3.23885e-08	-1.37975e-09		-5.88807e-10	4.22323e-10
456	0.78125	1.17188	3.92157			-1.18732e-08	-1.85759e-10		-3.2153e-08	-1.38783e-09		-3.89628e-10	4.07102e-10
472	1.95313	1.17188	2.35294			-1.16104e-08	-1.93613e-10		-3.19256e-08	-1.39689e-09		-2.21919e-11	4.11806e-10
488	0.78125	1.17188	1.96078			-1.13803e-08	-2.05382e-10		-3.17828e-08	-1.41595e-09		3.07955e-10	4.12182e-10
504	1.17188	1.17188	2.7451			-1.11329e-08	-2.15163e-10		-3.14445e-08	-1.41188e-09		5.15319e-10	3.97845e-10
520	0.39063	1.17188	3.13725			-1.07391e-08	-2.07547e-10		-3.10898e-08	-1.40586e-09		7.04494e-10	3.81412e-10
536	0.39063	0.39063	1.96078			-1.03826e-08	-2.0437e-10		-3.09033e-08	-1.41989e-09		1.33477e-09	4.17232e-10
552	0.39063	1.17188	0.39216			-1.00261e-08	-2.01181e-10		-3.0515e-08	-1.41003e-09		1.4903e-09	3.96852e-10
568	0.39063	0.78125	1.17647			-9.62861e-09	-1.93127e-10		-3.03131e-08	-1.42213e-09		1.65674e-09	3.77623e-10
584	0	0.39063	0			-9.51219e-09	-2.18401e-10		-2.98911e-08	-1.40832e-09		2.19607e-09	4.02639e-10
600	0	0	0			-8.99651e-09	-1.96457e-10		-2.96819e-08	-1.41969e-09		2.57351e-09	4.08523e-10
616	0	0.39063	0			-8.66545e-09	-1.96317e-10		-2.9701e-08	-1.4582e-09		2.85363e-09	4.0276e-10
632	0	0	0			-8.39079e-09	-2.02836e-10		-2.90616e-08	-1.41859e-09		3.17195e-09	4.01547e-10
648	0	0	0			-8.20161e-09	-2.19587e-10		-2.89534e-08	-1.44203e-09		3.52393e-09	4.0434e-10
664	0	0	0			-7.85419e-09	-2.17544e-10		-2.85605e-08	-1.43178e-09		3.67854e-09	3.83746e-10
680	0	0	0			-7.54587e-09	-2.20142e-10		-2.82413e-08	-1.4302e-09		4.11692e-09	3.96692e-10
696	0	0	0			-7.25665e-09	-2.25028e-10		-2.81467e-08	-1.45532e-09		4.22606e-09	3.70668e-10
712	0	0.39063	0			-6.9647e-09	-2.29629e-10		-2.77401e-08	-1.44345e-09		4.63533e-09	3.80109e-10
728	0	0	0			-6.4572e-09	-2.08625e-10		-2.73609e-08	-1.4349e-09		4.72992e-09	3.52392e-10
744	0	0	0			-6.24347e-09	-2.22485e-10		-2.71571e-08	-1.4471e-09		5.11736e-09	3.59244e-10
760	0	0	0			-5.86239e-09	-2.16509e-10		-2.68988e-08	-1.45295e-09		5.49753e-09	3.65274e-10
776	0	0	0			-5.55316e-09	-2.19044e-10		-2.66196e-08	-1.45631e-09		5.76947e-09	3.58574e-10
792	0	0	0			-5.27031e-09	-2.24784e-10		-2.6334e-08	-1.45894e-09		5.88589e-09	3.3333e-10
808	0	0	0			-4.85467e-09	-2.14781e-10		-2.58875e-08	-1.44248e-09		6.39793e-09	3.54968e-10
824	0	0	0			-4.59819e-09	-2.23609e-10		-2.55382e-08	-1.43753e-09		6.66805e-09	3.4784e-10
840	0	0	0			-4.38628e-09	-2.37692e-10		-2.52436e-08	-1.4391e-09		7.0364e-09	3.52464e-10
856	0	0	0			-4.05614e-09	-2.37761e-10		-2.4998e-08	-1.44655e-09		7.33926e-09	3.49233e-10
872	0	0	0			-3.71144e-09	-2.36211e-10		-2.47997e-08	-1.45965e-09		7.53571e-09	3.33443e-10
888	0	0	0			-3.56592e-09	-2.58227e-10		-2.43141e-08	-1.43872e-09		7.7931e-09	3.24915e-10
904	0	0	0			-3.08934e-09	-2.40978e-10		-2.41031e-08	-1.45034e-09		8.2342e-09	3.38071e-10
920	0	0	0			-2.88562e-09	-2.56128e-10		-2.38102e-08	-1.45226e-09		8.57708e-09	3.39603e-10
936	0	0	0			-2.42996e-09	-2.41422e-10		-2.36529e-08	-1.47017e-09		8.96452e-09	3.46357e-10
952	0	0	0			-2.0507e-09	-2.35855e-10		-2.32399e-08	-1.45794e-09		9.13824e-09	3.27756e-10
968	0	0	0			-1.87426e-09	-2.54266e-10		-2.31062e-08	-1.4788e-09		9.74669e-09	3.60699e-10
984	0	0	0			-1.49773e-09	-2.48941e-10		-2.27088e-08	-1.4684e-09		9.81763e-09	3.29946e-10
1000	0	0	0			-1.1985e-09	-2.5278e-10		-2.23359e-08	-1.46099e-09		1.00577e-08	3.19261e-10
						-9.06554e-10	-2.57522e-10		-2.19757e-08	-1.45506e-09		1.03033e-08	3.09186e-10
						-5.77317e-10	-2.57897e-10		-2.16565e-08	-1.45396e-09		1.07717e-08	3.2548e-10
						-2.76274e-10	-2.61566e-10		-2.1471e-08	-1.46886e-09		1.10718e-08	3.21844e-10
						-7.89142e-11	-2.77543e-10		-2.10572e-08	-1.45666e-09		1.12665e-08	3.05779e-10
						3.41273e-10	-2.67072e-10		-2.10435e-08	-1.49181e-09		1.18558e-08	3.36407e-10
						8.28762e-10	-2.48685e-10		-2.05487e-08	-1.47006e-09		1.18876e-08	3.00945e-10
						1.1389e-09	-2.51294e-10		-2.0255e-08	-1.47213e-09		1.2437e-08	3.2676e-10
						1.31534e-09	-2.69827e-10		-1.99385e-08	-1.47158e-09		1.27053e-08	3.19274e-10
						1.72734e-09	-2.60415e-10		-1.98539e-08	-1.4984e-09		1.29199e-08	3.0553e-10
						1.97018e-09	-2.71052e-10		-1.93509e-08	-1.47577e-09		1.30954e-08	2.87052e-10
						2.32488e-09	-2.68395e-10		-1.92182e-08	-1.49705e-09		1.35093e-08	2.96781e-10
						2.74689e-09	-2.57829e-10		-1.88644e-08	-1.49212e-09		1.38112e-08	2.93304e-10
						3.10341e-09	-2.55087e-10		-1.84042e-08	-1.47452e-09		1.40832e-08	2.86212e-10
						3.1989e-09	-2.83174e-10		-1.82459e-08	-1.49282e-09		1.44524e-08	2.90664e-10
						3.51996e-09	-2.84602e-10		-1.79148e-08	-1.49064e-09		1.47807e-08	2.90258e-10
						4.03382e-09	-2.63126e-10		-1.76847e-08	-1.50052e-09		1.50418e-08	2.81904e-10
						4.31031e-09	-2.69906e-10		-1.73983e-08	-1.5036e-09		1.53519e-08	2.7927e-10
						4.58043e-09	-2.77325e-10		-1.69708e-08	-1.49012e-09		1.56393e-08	2.74031e-10
						4.92058e-09	-2.76518e-10		-1.66197e-08	-1.48564e-09		1.61923e-08	3.00198e-10
						5.41625e-09	-2.57309e-10		-1.65542e-08	-1.51498e-09		1.64133e-08	2.86957e-10
						5.29165e-09	-3.11538e-10		-1.60859e-08	-1.49668e-09		1.66643e-08	2.774e-10
						6.05745e-09	-2.60324e-10		-1.58012e-08	-1.50015e-09		1.69181e-08	2.68063e-10
						6.30301e-09	-2.70752e-10		-1.54829e-08	-1.49967e-09		1.72446e-08	2.67342e-10
						6.43762e-09	-2.94333e-10		-1.52091e-08	-1.50441e-09		1.75347e-08	2.62306e-10
						6.80232e-09	-2.90621e-10		-1.48562e-08	-1.49991e-09		1.7843e-08	2.59443e-10
						7.14611e-09	-2.89468e-10		-1.48053e-08	-1.53111e-09		1.81586e-08	2.57391e-10
						7.51264e-09	-2.85654e-10		-1.44551e-08	-1.52694e-09		1.8657e-08	2.7701e-10
						7.91009e-09	-2.78062e-10		-1.39849e-08	-1.5085e-09		1.87534e-08	2.49028e-10
						8.12746e-09	-2.91921e-10		-1.36784e-08	-1.50957e-09		1.90499e-08	2.44718e-10
						8.31572e-09	-3.09187e-10		-1.33801e-08	-1.51157e-09		1.93901e-08	2.4557e-10
						8.85505e-09	-2.84864e-10		-1.31373e-08	-1.5201e-09		1.97602e-08	2.49953e-10
						9.31253e-09	-2.7027e-10		-1.27844e-08	-1.51565e-09		2.05097e-08	2.99314e-10
						9.39802e-09	-2.99708e-10		-1.25743e-08	-1.52822e-09		2.09335e-08	3.10039e-10
						9.65723e-09	-3.08662e-10		-1.20968e-08	-1.5091e-09		2.13928e-08	3.24941e-10
						1.00883e-08	-2.97228e-10		-1.17176e-08	-1.50153e-09		2.16929e-08	3.20973e-10
						1.03293e-08	-3.08227e-10		-1.14838e-08	-1.5114e-09		2.18994e-08	3.05951e-10
						1.06449e-08	-3.10564e-10		-1.12028e-08	-1.51558e-09		2.23268e-08	3.17114e-10
						1.10451e-08	-3.02773e-10		-1.08481e-08	-1.511e-09		2.25597e-08	3.05187e-10
						1.12479e-08	-3.1837e-10		-1.05925e-08	-1.51831e-09		2.28652e-08	3.01771e-10
						1.15754e-08	-3.19266e-10		-1.04352e-08	-1.53712e-09		2.327e-08	3.10159e-10
						1.19892e-08	-3.09863e-10		-9.87309e-09	-1.5081e-09		2.36038e-08	3.1018e-10
						1.23393e-08	-3.08125e-10		-9.63936e-09	-1.51806e-09		2.39585e-08	3.12698e-10
						1.26686e-08	-3.08751e-10		-9.27374e-09	-1.51232e-09		2.41585e-08	2.96818e-10
						1.28523e-08	-3.26705e-10		-9.09275e-09	-1.5285e-09		2.42768e-08	2.71223e-10
						1.32543e-08	-3.18744e-10		-8.67438e-09	-1.51656e-09		2.49107e-08	3.0674e-10
						1.38409e-08	-2.8897e-10		-8.59162e-09	-1.54435e-09		2.51708e-08	2.97954e-10
						1.38791e-08	-3.24163e-10		-8.23509e-09	-1.53978e-09		2.54164e-08	2.87386e-10
						1.4342e-08	-3.09075e-10		-8.00954e-09	-1.5508e-09		2.58293e-08	2.96697e-10
						1.43775e-08	-3.44647e-10		-7.66666e-09	-1.54787e-09		2.61203e-08	2.91584e-10
						1.49514e-08	-3.16375e-10		-7.44929e-09	-1.55989e-09		2.65169e-08	2.98935e-10
						1.52206e-08	-3.24248e-10		-7.03547e-09	-1.54856e-09		2.68124e-08	2.94348e-10
						1.55908e-08	-3.20138e-10		-6.79991e-09	-1.55848e-09		2.71035e-08	2.89141e-10
						1.60146e-08	-3.09655e-10		-6.31515e-09	-1.53876e-09		2.72781e-08	2.70125e-10
						1.62565e-08	-3.20785e-10		-5.94408e-09	-1.53257e-09		2.77383e-08	2.8501e-10
						1.66039e-08	-3.19416e-10		-5.62394e-09	-1.5325e-09		2.82676e-08	3.08001e-10
						1.70169e-08	-3.10285e-10		-5.2183e-09	-1.52234e-09		2.83922e-08	2.83085e-10
						1.72397e-08	-3.23676e-10		-5.20102e-09	-1.55808e-09		2.87251e-08	2.82832e-10
						1.76026e-08	-3.20528e-10		-4.68625e-09	-1.535e-09		2.91717e-08	2.96084e-10
						1.79273e-08	-3.2182e-10		-4.63986e-09	-1.56738e-09		2.94454e-08	2.88752e-10
						1.83575e-08	-3.10764e-10		-4.19694e-09	-1.55282e-09		2.98993e-08	3.02844e-10
						1.85894e-08	-3.23079e-10		-3.78312e-09	-1.54176e-09		3.01185e-08	2.89046e-10
						1.88404e-08	-3.33186e-10		-3.43478e-09	-1.53842e-09		3.06332e-08	3.10266e-10
						1.93652e-08	-3.109e-10		-3.23742e-09	-1.55297e-09		3.07651e-08	2.86168e-10
						1.95998e-08	-3.22958e-10		-2.9673e-09	-1.55893e-09		3.10998e-08	2.85994e-10
						2.00064e-08	-3.14653e-10		-2.62715e-09	-1.55661e-09		3.15018e-08	2.93895e-10
						2.02392e-08	-3.26903e-10		-2.39796e-09	-1.56748e-09		3.17583e-08	2.84527e-10
						2.06439e-08	-3.18879e-10		-2.07418e-09	-1.56719e-09		3.20702e-08	2.81676e-10
						2.08804e-08	-3.30698e-10		-1.68401e-09	-1.55902e-09		3.24504e-08	2.86917e-10
						2.13779e-08	-3.11669e-10		-1.25018e-09	-1.54569e-09		3.2967e-08	3.08346e-10
						2.1718e-08	-3.1126e-10		-1.01098e-09	-1.55541e-09		3.31098e-08	2.85381e-10
						2.18063e-08	-3.40767e-10		-5.98069e-10	-1.54457e-09		3.35e-08	2.91846e-10
						2.22319e-08	-3.30246e-10		-4.49821e-10	-1.5652e-09		3.37819e-08	2.85427e-10
						2.26275e-08	-3.23353e-10		-1.56054e-10	-1.56849e-09		3.40111e-08	2.72681e-10
						2.28876e-08	-3.32442e-10		4.92641e-12	-1.58764e-09		3.44795e-08	2.88396e-10
						2.33751e-08	-3.1465e-10		4.1238e-10	-1.57753e-09		3.47351e-08	2.78812e-10
						2.35916e-08	-3.28898e-10		6.71586e-10	-1.58502e-09		3.50625e-08	2.77733e-10
						2.39172e-08	-3.30373e-10		1.06722e-09	-1.57634e-09		3.55163e-08	2.91589e-10
						2.411e-08	-3.47466e-10		1.46739e-09	-1.56716e-09		3.57391e-08	2.78085e-10
						2.45029e-08	-3.40862e-10		1.60382e-09	-1.58922e-09		3.60029e-08	2.69515e-10
						2.47776e-08	-3.48335e-10		1.89304e-09	-1.59318e-09		3.63812e-08	2.74382e-10
						2.52705e-08	-3.29895e-10		2.32778e-09	-1.58001e-09		3.6615e-08	2.62149e-10
						2.54806e-08	-3.45045e-10		2.56788e-09	-1.58978e-09		3.71125e-08	2.8124e-10
						2.58972e-08	-3.35718e-10		2.89803e-09	-1.58905e-09		3.74299e-08	2.78881e-10
						2.62919e-08	-3.28931e-10		3.39916e-09	-1.568e-09		3.76891e-08	2.69671e-10
						2.66448e-08	-3.27116e-10		3.7384e-09	-1.56613e-09		3.79692e-08	2.6292e-10
						2.69304e-08	-3.3334e-10		3.96578e-09	-1.57748e-09		3.84422e-08	2.79012e-10
						2.74124e-08	-3.16297e-10		4.19224e-09	-1.58905e-09		3.86741e-08	2.66556e-10
						2.75743e-08	-3.37213e-10		4.69155e-09	-1.56828e-09		3.91188e-08	2.79254e-10
						2.80045e-08	-3.2626e-10		4.78523e-09	-1.59567e-09		3.9328e-08	2.64112e-10
						2.80718e-08	-3.58308e-10		5.11629e-09	-1.59482e-09		3.97782e-08	2.77377e-10
						2.87284e-08	-3.20639e-10		5.48645e-09	-1.58945e-09		4.02921e-08	2.9836e-10
						2.90022e-08	-3.28287e-10		5.7593e-09	-1.59552e-09		4.0524e-08	2.85791e-10
						2.9044e-08	-3.63352e-10		6.07671e-09	-1.59644e-09		4.08023e-08	2.78712e-10
						2.96452e-08	-3.32315e-10		6.22678e-09	-1.61709e-09		4.11861e-08	2.84267e-10
						2.99217e-08	-3.39634e-10		6.84251e-09	-1.58265e-09		4.17072e-08	3.05958e-10
						3.03637e-08	-3.27389e-10		7.11808e-09	-1.58858e-09		4.21329e-08	3.16386e-10
						3.06775e-08	-3.3031e-10		7.35001e-09	-1.59962e-09		4.21856e-08	2.82549e-10
						3.1024e-08	-3.29328e-10		7.87569e-09	-1.57592e-09		4.2704e-08	3.03891e-10
						3.1305e-08	-3.36176e-10		7.91935e-09	-1.60927e-09		4.29296e-08	2.90627e-10
						3.15788e-08	-3.43967e-10		8.29133e-09	-1.60375e-09		4.32789e-08	2.91865e-10
						3.19007e-08	-3.45934e-10		8.60693e-09	-1.60496e-09		4.37354e-08	3.05982e-10
						3.23682e-08	-3.30734e-10		8.89251e-09	-1.6098e-09		4.38364e-08	2.77764e-10
						3.24965e-08	-3.55637e-10		9.30724e-09	-1.59928e-09		4.42838e-08	2.90742e-10
						3.29239e-08	-3.45168e-10		9.64466e-09	-1.5979e-09		4.45949e-08	2.87462e-10
						3.33914e-08	-3.2997e-10		9.94752e-09	-1.60068e-09		4.49041e-08	2.84018e-10
						3.34442e-08	-3.63878e-10		1.0415e-08	-1.58397e-09		4.51897e-08	2.77746e-10
						3.40544e-08	-3.31827e-10		1.06224e-08	-1.59819e-09		4.57509e-08	3.04118e-10
						3.42263e-08	-3.51594e-10		1.07724e-08	-1.61909e-09		4.60383e-08	2.98068e-10
						3.45828e-08	-3.49562e-10		1.1299e-08	-1.59536e-09		4.61983e-08	2.76859e-10
						3.48657e-08	-3.56324e-10		1.13536e-08	-1.62773e-09		4.64766e-08	2.6966e-10
						3.5395e-08	-3.33859e-10		1.17665e-08	-1.61753e-09		4.70132e-08	2.93129e-10
						3.58398e-08	-3.21383e-10		1.22385e-08	-1.60033e-09		4.7297e-08	2.86529e-10
						3.60489e-08	-3.36845e-10		1.25641e-08	-1.60062e-09		4.77026e-08	2.94412e-10
						3.62036e-08	-3.58736e-10		1.29771e-08	-1.59044e-09		4.80246e-08	2.92455e-10
						3.66538e-08	-3.45692e-10		1.31662e-08	-1.60682e-09		4.8211e-08	2.74382e-10
						3.70985e-08	-3.33229e-10		1.35237e-08	-1.60337e-09		4.85621e-08	2.75691e-10
						3.73968e-08	-3.38164e-10		1.39202e-08	-1.59518e-09		4.91596e-08	3.06321e-10
						3.76697e-08	-3.46059e-10		1.3983e-08	-1.62664e-09		4.94916e-08	3.05418e-10
						3.80789e-08	-3.3786e-10		1.44068e-08	-1.61525e-09		4.96571e-08	2.84847e-10
						3.83136e-08	-3.50399e-10		1.48033e-08	-1.60722e-09		5.00218e-08	2.87822e-10
						3.87729e-08	-3.36318e-10		1.51025e-08	-1.61069e-09		5.03438e-08	2.85774e-10
						3.9023e-08	-3.46938e-10		1.54709e-08	-1.60589e-09		5.07967e-08	2.9923e-10
						3.95114e-08	-3.29409e-10		1.58893e-08	-1.59533e-09		5.11151e-08	2.96672e-10
						3.95905e-08	-3.60327e-10		1.63895e-08	-1.57494e-09		5.13324e-08	2.82124e-10
						3.97742e-08	-3.78896e-10		1.65168e-08	-1.5989e-09		5.15753e-08	2.70685e-10
						4.02917e-08	-3.57902e-10		1.68142e-08	-1.60258e-09		5.18381e-08	2.61515e-10
						4.07701e-08	-3.41539e-10		1.71025e-08	-1.60745e-09		5.23274e-08	2.79172e-10
						4.10148e-08	-3.53006e-10		1.73126e-08	-1.6215e-09		5.27603e-08	2.90256e-10
						4.14859e-08	-3.37539e-10		1.76682e-08	-1.61849e-09		5.31569e-08	2.96913e-10
						4.16041e-08	-3.63814e-10		1.80366e-08	-1.6138e-09		5.34652e-08	2.93136e-10
						4.21216e-08	-3.42929e-10		1.83822e-08	-1.61193e-09		5.37581e-08	2.8758e-10
						4.23799e-08	-3.52664e-10		1.8736e-08	-1.60904e-09		5.42001e-08	2.99617e-10
						4.2811e-08	-3.42034e-10		1.89088e-08	-1.62774e-09		5.44884e-08	2.9345e-10
						4.31603e-08	-3.41043e-10		1.92562e-08	-1.62557e-09		5.47485e-08	2.83907e-10
						4.3314e-08	-3.63237e-10		1.96964e-08	-1.61254e-09		5.48886e-08	2.60214e-10
						4.35796e-08	-3.7218e-10		2.01821e-08	-1.59412e-09		5.52887e-08	2.67236e-10
						4.41662e-08	-3.43005e-10		2.04722e-08	-1.59893e-09		5.57762e-08	2.84615e-10
						4.43654e-08	-3.59843e-10		2.06013e-08	-1.62276e-09		5.61391e-08	2.87249e-10
						4.47892e-08	-3.50111e-10		2.1117e-08	-1.6008e-09		5.64665e-08	2.85717e-10
						4.50802e-08	-3.56021e-10		2.14144e-08	-1.60478e-09		5.66666e-08	2.69048e-10
						4.54004e-08	-3.58557e-10		2.18392e-08	-1.59368e-09		5.70704e-08	2.76504e-10
						4.57978e-08	-3.51896e-10		2.21793e-08	-1.59253e-09		5.76807e-08	3.08461e-10
						4.61443e-08	-3.5136e-10		2.24067e-08	-1.60478e-09		5.78353e-08	2.86328e-10
						4.64881e-08	-3.51025e-10		2.27614e-08	-1.60207e-09		5.804e-08	2.70195e-10
						4.67755e-08	-3.57494e-10		2.32443e-08	-1.584e-09		5.84219e-08	2.74981e-10
						4.71821e-08	-3.49822e-10		2.33571e-08	-1.60996e-09		5.88521e-08	2.85609e-10
						4.7494e-08	-3.53261e-10		2.36527e-08	-1.61421e-09		5.92632e-08	2.93887e-10
						4.78442e-08	-3.52337e-10		2.3851e-08	-1.62996e-09		5.94297e-08	2.73177e-10
						4.81279e-08	-3.59185e-10		2.43412e-08	-1.61117e-09		5.98326e-08	2.80421e-10
						4.84399e-08	-3.62703e-10		2.47023e-08	-1.60778e-09		6.02191e-08	2.85792e-10
						4.88564e-08	-3.53909e-10		2.49606e-08	-1.61653e-09		6.05256e-08	2.81626e-10
						4.92357e-08	-3.49468e-10		2.53271e-08	-1.61239e-09		6.08266e-08	2.76842e-10
						4.96504e-08	-3.4085e-10		2.58782e-08	-1.58648e-09		6.11613e-08	2.7609e-10
						4.98987e-08	-3.51951e-10		2.61538e-08	-1.59317e-09		6.14196e-08	2.66145e-10
						5.03435e-08	-3.39834e-10		2.63712e-08	-1.60684e-09		6.18444e-08	2.7605e-10
						5.05463e-08	-3.56379e-10		2.67395e-08	-1.60257e-09		6.22673e-08	2.85622e-10
						5.09083e-08	-3.54043e-10		2.68787e-08	-1.62544e-09		6.26929e-08	2.95594e-10
						5.12648e-08	-3.52313e-10		2.71597e-08	-1.63156e-09		6.28294e-08	2.712e-10
						5.14576e-08	-3.70062e-10		2.75681e-08	-1.6226e-09		6.31604e-08	2.69919e-10
						5.19769e-08	-3.49147e-10		2.81038e-08	-1.59866e-09		6.34533e-08	2.64156e-10
						5.21479e-08	-3.69411e-10		2.82929e-08	-1.61568e-09		6.3868e-08	2.7274e-10
						5.27782e-08	-3.35391e-10		2.8664e-08	-1.61118e-09		6.421e-08	2.72685e-10
						5.30956e-08	-3.3829e-10		2.91315e-08	-1.59525e-09		6.46683e-08	2.86435e-10
						5.33612e-08	-3.47524e-10		2.92752e-08	-1.61776e-09		6.48803e-08	2.71072e-10
						5.36922e-08	-3.48829e-10		2.96572e-08	-1.61194e-09		6.51877e-08	2.6688e-10
						5.40306e-08	-3.4938e-10		3.00346e-08	-1.60684e-09		6.56797e-08	2.84633e-10
						5.43734e-08	-3.49365e-10		3.05203e-08	-1.58875e-09		6.58934e-08	2.69395e-10
						5.46236e-08	-3.60419e-10		3.06558e-08	-1.61224e-09		6.62845e-08	2.75136e-10
						5.50728e-08	-3.47809e-10		3.09168e-08	-1.62092e-09		6.64728e-08	2.56832e-10
						5.50919e-08	-3.86234e-10		3.12452e-08	-1.62153e-09		6.6933e-08	2.70821e-10
						5.5765e-08	-3.47129e-10		3.16153e-08	-1.61729e-09		6.73595e-08	2.80773e-10
						5.60415e-08	-3.55031e-10		3.20446e-08	-1.60608e-09		6.76315e-08	2.72308e-10
						5.64262e-08	-3.50045e-10		3.24966e-08	-1.59213e-09		6.81008e-08	2.87388e-10
						5.66881e-08	-3.59766e-10		3.25985e-08	-1.6197e-09		6.84009e-08	2.82256e-10
						5.70464e-08	-3.5795e-10		3.30923e-08	-1.60079e-09		6.87793e-08	2.86488e-10
						5.73393e-08	-3.63935e-10		3.33643e-08	-1.60818e-09		6.90776e-08	2.81175e-10
						5.76158e-08	-3.7189e-10		3.34052e-08	-1.643e-09		6.93841e-08	2.76876e-10
						5.81087e-08	-3.54182e-10		3.38663e-08	-1.62807e-09		6.9747e-08	2.79196e-10
						5.84953e-08	-3.49066e-10		3.43747e-08	-1.60754e-09		7.00289e-08	2.71942e-10
						5.90037e-08	-3.29475e-10		3.44493e-08	-1.63839e-09		7.02563e-08	2.58316e-10
						5.92674e-08	-3.38964e-10		3.5035e-08	-1.6087e-09		7.08766e-08	2.91111e-10
						5.96176e-08	-3.38233e-10		3.54498e-08	-1.59928e-09		7.10803e-08	2.74575e-10
						5.99759e-08	-3.36529e-10		3.56344e-08	-1.6171e-09		7.13904e-08	2.70677e-10
						6.02397e-08	-3.46022e-10		3.59754e-08	-1.61646e-09		7.17351e-08	2.70808e-10
						6.04152e-08	-3.65981e-10		3.6211e-08	-1.62833e-09		7.20625e-08	2.68852e-10
						6.08745e-08	-3.52322e-10		3.65621e-08	-1.62649e-09		7.23772e-08	2.65503e-10
						6.11956e-08	-3.54984e-10		3.71087e-08	-1.60147e-09		7.27265e-08	2.66146e-10
						6.14984e-08	-3.59884e-10		3.7296e-08	-1.61913e-09		7.32476e-08	2.87202e-10
						6.20096e-08	-3.4011e-10		3.77726e-08	-1.60245e-09		7.35068e-08	2.77137e-10
						6.2277e-08	-3.49243e-10		3.80227e-08	-1.61264e-09		7.37487e-08	2.65086e-10
						6.26917e-08	-3.40789e-10		3.83465e-08	-1.61403e-09		7.41753e-08	2.74912e-10
						6.29955e-08	-3.45606e-10		3.87212e-08	-1.6095e-09		7.43708e-08	2.57316e-10
						6.33292e-08	-3.46849e-10		3.90259e-08	-1.61329e-09		7.49438e-08	2.84519e-10
						6.36567e-08	-3.48917e-10		3.92787e-08	-1.6232e-09		7.50993e-08	2.62165e-10
						6.41778e-08	-3.27988e-10		3.97398e-08	-1.60847e-09		7.55368e-08	2.73272e-10
						6.45152e-08	-3.28747e-10		4.00764e-08	-1.60847e-09		7.58651e-08	2.7138e-10
						6.47035e-08	-3.47323e-10		4.02646e-08	-1.62606e-09		7.61562e-08	2.6504e-10
						6.48708e-08	-3.68316e-10		4.06775e-08	-1.61699e-09		7.65627e-08	2.72411e-10
						6.55284e-08	-3.3121e-10		4.08967e-08	-1.63099e-09		7.68601e-08	2.66895e-10
						6.57048e-08	-3.51189e-10		4.13315e-08	-1.6194e-09		7.73658e-08	2.86073e-10
						6.60168e-08	-3.55042e-10		4.17535e-08	-1.60939e-09		7.76414e-08	2.7785e-10
						6.63306e-08	-3.58719e-10		4.20963e-08	-1.60868e-09		7.78669e-08	2.63808e-10
						6.66725e-08	-3.59136e-10		4.23419e-08	-1.6195e-09		7.81689e-08	2.58722e-10
						6.718e-08	-3.39816e-10		4.27193e-08	-1.61476e-09		7.87028e-08	2.81233e-10
						6.74811e-08	-3.44995e-10		4.30568e-08	-1.6148e-09		7.89447e-08	2.69025e-10
						6.75275e-08	-3.80449e-10		4.32841e-08	-1.62789e-09		7.95413e-08	2.98965e-10
						6.80632e-08	-3.57883e-10		4.35615e-08	-1.635e-09		7.97178e-08	2.7897e-10
						6.8426e-08	-3.55735e-10		4.38699e-08	-1.63848e-09		8.0097e-08	2.8302e-10
						6.88244e-08	-3.49398e-10		4.45138e-08	-1.60227e-09		8.05972e-08	3.01528e-10
						6.91e-08	-3.57671e-10		4.47584e-08	-1.61325e-09		8.07046e-08	2.73366e-10
						6.9361e-08	-3.67698e-10		4.49685e-08	-1.62845e-09		8.12057e-08	2.91837e-10
						6.96721e-08	-3.71782e-10		4.53396e-08	-1.62458e-09		8.14249e-08	2.76922e-10
						7.01459e-08	-3.56523e-10		4.56888e-08	-1.62327e-09		8.19487e-08	2.98117e-10
						7.05252e-08	-3.52505e-10		4.62336e-08	-1.59881e-09		8.20879e-08	2.73795e-10
						7.08589e-08	-3.53894e-10		4.64528e-08	-1.61291e-09		8.25999e-08	2.93592e-10
						7.13883e-08	-3.3212e-10		4.67038e-08	-1.62326e-09		8.29137e-08	2.89808e-10
						7.17639e-08	-3.28548e-10		4.70131e-08	-1.62677e-09		8.32002e-08	2.82811e-10
						7.20067e-08	-3.40738e-10		4.73077e-08	-1.632e-09		8.35604e-08	2.84621e-10
						7.23833e-08	-3.37179e-10		4.76052e-08	-1.63688e-09		8.38478e-08	2.77768e-10
						7.27343e-08	-3.36547e-10		4.80554e-08	-1.62374e-09		8.42634e-08	2.86083e-10
						7.29153e-08	-3.56055e-10		4.84255e-08	-1.61999e-09		8.44862e-08	2.71531e-10
						7.32473e-08	-3.57747e-10		4.87984e-08	-1.61599e-09		8.487e-08	2.76095e-10
						7.37802e-08	-3.35562e-10		4.91968e-08	-1.60902e-09		8.51956e-08	2.73762e-10
						7.40667e-08	-3.42616e-10		4.94369e-08	-1.62076e-09		8.54658e-08	2.64757e-10
						7.44269e-08	-3.40939e-10		4.99771e-08	-1.59689e-09		8.60879e-08	2.97536e-10
						7.47689e-08	-3.41455e-10		5.0089e-08	-1.62392e-09		8.62779e-08	2.79112e-10
						7.50235e-08	-3.52205e-10		5.0451e-08	-1.62122e-09		8.66408e-08	2.81188e-10
						7.54e-08	-3.48704e-10		5.08466e-08	-1.61462e-09		8.70983e-08	2.94355e-10
						7.56884e-08	-3.55532e-10		5.11531e-08	-1.61857e-09		8.73393e-08	2.82023e-10
						7.60503e-08	-3.53661e-10		5.1506e-08	-1.61697e-09		8.77513e-08	2.89806e-10
						7.65533e-08	-3.3509e-10		5.17788e-08	-1.62486e-09		8.78741e-08	2.63329e-10
						7.66833e-08	-3.60704e-10		5.21735e-08	-1.61839e-09		8.82124e-08	2.62507e-10
						7.72618e-08	-3.33231e-10		5.25401e-08	-1.61524e-09		8.85244e-08	2.58454e-10
						7.73464e-08	-3.64328e-10		5.29175e-08	-1.61079e-09		8.90646e-08	2.81416e-10
						7.77402e-08	-3.58724e-10		5.32058e-08	-1.61703e-09		8.91301e-08	2.48206e-10
						7.82231e-08	-3.4257e-10		5.34659e-08	-1.62645e-09		8.96895e-08	2.73426e-10
						7.84832e-08	-3.52772e-10		5.37697e-08	-1.63087e-09		9.02588e-08	2.99845e-10
						7.88761e-08	-3.47316e-10		5.4239e-08	-1.61557e-09		9.03543e-08	2.70179e-10
						7.93891e-08	-3.2766e-10		5.46001e-08	-1.6131e-09		9.08336e-08	2.85892e-10
						7.94846e-08	-3.57473e-10		5.46737e-08	-1.64475e-09		9.12156e-08	2.90166e-10
						7.97438e-08	-3.67864e-10		5.51467e-08	-1.62908e-09		9.16467e-08	3.0016e-10
						8.0325e-08	-3.40011e-10		5.54386e-08	-1.63487e-09		9.17913e-08	2.76275e-10
						8.06478e-08	-3.42886e-10		5.59661e-08	-1.61274e-09		9.21542e-08	2.78203e-10
						8.09634e-08	-3.46689e-10		5.62081e-08	-1.62447e-09		9.25498e-08	2.84015e-10
						8.14918e-08	-3.2518e-10		5.65973e-08	-1.61873e-09		9.29254e-08	2.87394e-10
						8.16992e-08	-3.41676e-10		5.69257e-08	-1.62025e-09		9.32638e-08	2.86463e-10
						8.21021e-08	-3.35069e-10		5.71567e-08	-1.63331e-09		9.35439e-08	2.78499e-10
						8.23404e-08	-3.48055e-10		5.74832e-08	-1.63511e-09		9.3764e-08	2.63453e-10
						8.26896e-08	-3.47753e-10		5.81453e-08	-1.59704e-09		9.42287e-08	2.77504e-10
						8.30262e-08	-3.49099e-10		5.83454e-08	-1.61384e-09		9.46116e-08	2.81723e-10
						8.33991e-08	-3.46094e-10		5.83654e-08	-1.65199e-09		9.51301e-08	3.02054e-10
						8.36974e-08	-3.5188e-10		5.89638e-08	-1.62146e-09		9.52528e-08	2.75436e-10
						8.39247e-08	-3.66155e-10		5.93376e-08	-1.61775e-09		9.55812e-08	2.73212e-10
						8.4475e-08	-3.42141e-10		5.96332e-08	-1.62319e-09		9.58777e-08	2.67218e-10
						8.46642e-08	-3.60859e-10		5.9836e-08	-1.63962e-09		9.64916e-08	2.98875e-10
						8.50816e-08	-3.5254e-10		6.03854e-08	-1.61506e-09		9.66807e-08	2.80104e-10
						8.53981e-08	-3.56265e-10		6.07474e-08	-1.61274e-09		9.70964e-08	2.88301e-10
						8.56773e-08	-3.64411e-10		6.0962e-08	-1.62774e-09		9.74102e-08	2.84288e-10
						8.60648e-08	-3.59704e-10		6.15859e-08	-1.59438e-09		9.77257e-08	2.80539e-10
						8.65377e-08	-3.44881e-10		6.17996e-08	-1.6096e-09		9.80204e-08	2.74322e-10
						8.69352e-08	-3.38957e-10		6.19724e-08	-1.62976e-09		9.84088e-08	2.79126e-10
						8.70389e-08	-3.67904e-10		6.24345e-08	-1.61556e-09		9.87889e-08	2.8301e-10
						8.76891e-08	-3.32158e-10		6.26264e-08	-1.63342e-09		9.92191e-08	2.92754e-10
						8.79211e-08	-3.45876e-10		6.30375e-08	-1.62525e-09		9.9411e-08	2.74393e-10
						8.81048e-08	-3.65374e-10		6.33194e-08	-1.63246e-09		9.97621e-08	2.74723e-10
						8.85695e-08	-3.51515e-10		6.35941e-08	-1.64046e-09		1.00274e-07	2.9425e-10
						8.8856e-08	-3.589e-10		6.42589e-08	-1.60231e-09		1.0029e-07	2.54832e-10
						8.91689e-08	-3.63083e-10		6.44026e-08	-1.62594e-09		1.00662e-07	2.57722e-10
						8.962e-08	-3.50871e-10		6.47046e-08	-1.63079e-09		1.01281e-07	2.8994e-10
						8.97137e-08	-3.81075e-10		6.51102e-08	-1.62334e-09		1.01532e-07	2.78465e-10
						9.03058e-08	-3.52162e-10		6.54012e-08	-1.62955e-09		1.0189e-07	2.79692e-10
						9.06186e-08	-3.56384e-10		6.59087e-08	-1.61007e-09		1.02438e-07	3.03264e-10
						9.09788e-08	-3.54933e-10		6.61197e-08	-1.62569e-09		1.02677e-07	2.90426e-10
						9.13053e-08	-3.57633e-10		6.64963e-08	-1.62177e-09		1.0291e-07	2.76743e-10
						9.167e-08	-3.55718e-10		6.70438e-08	-1.59765e-09		1.03321e-07	2.84172e-10
						9.19428e-08	-3.64635e-10		6.72748e-08	-1.61095e-09		1.03637e-07	2.80355e-10
						9.25786e-08	-3.30601e-10		6.75331e-08	-1.62105e-09		1.03954e-07	2.76722e-10
						9.25931e-08	-3.70222e-10		6.78978e-08	-1.61857e-09		1.04065e-07	2.48548e-10
						9.30561e-08	-3.56707e-10		6.79669e-08	-1.65112e-09		1.04754e-07	2.88956e-10
						9.34326e-08	-3.53391e-10		6.84007e-08	-1.64035e-09		1.0493e-07	2.68515e-10
						9.3891e-08	-3.40421e-10		6.87518e-08	-1.63955e-09		1.0531e-07	2.72274e-10
						9.39956e-08	-3.69378e-10		6.93157e-08	-1.61343e-09		1.05635e-07	2.69425e-10
						9.44512e-08	-3.56758e-10		6.9614e-08	-1.61887e-09		1.05907e-07	2.60407e-10
						9.4805e-08	-3.56179e-10		6.98532e-08	-1.63133e-09		1.06393e-07	2.76779e-10
						9.52143e-08	-3.49009e-10		7.03143e-08	-1.61744e-09		1.06757e-07	2.7862e-10
						9.53916e-08	-3.69441e-10		7.06117e-08	-1.62295e-09		1.07103e-07	2.78223e-10
						9.57527e-08	-3.67991e-10		7.11138e-08	-1.60422e-09		1.07315e-07	2.62112e-10
						9.61902e-08	-3.57515e-10		7.11974e-08	-1.63515e-09		1.07947e-07	2.95606e-10
						9.64894e-08	-3.63468e-10		7.15603e-08	-1.63296e-09		1.08018e-07	2.627e-10
						9.67222e-08	-3.77263e-10		7.1996e-08	-1.62215e-09		1.0842e-07	2.68975e-10
						9.72261e-08	-3.58897e-10		7.22288e-08	-1.63537e-09		1.08979e-07	2.93917e-10
						9.75408e-08	-3.63005e-10		7.2669e-08	-1.62403e-09		1.09223e-07	2.81483e-10
						9.79291e-08	-3.58461e-10		7.30956e-08	-1.61437e-09		1.09507e-07	2.73774e-10
						9.80728e-08	-3.82777e-10		7.34566e-08	-1.61245e-09		1.09864e-07	2.74683e-10
						9.84903e-08	-3.74816e-10		7.37431e-08	-1.61937e-09		1.10139e-07	2.66005e-10
						9.87377e-08	-3.86914e-10		7.41506e-08	-1.61188e-09		1.10479e-07	2.64809e-10
						9.91524e-08	-3.79208e-10		7.43097e-08	-1.63395e-09		1.10852e-07	2.67653e-10
						9.9569e-08	-3.71208e-10		7.47245e-08	-1.62566e-09		1.11278e-07	2.76834e-10
						1.0003e-07	-3.58067e-10		7.50328e-08	-1.63001e-09		1.1165e-07	2.79479e-10
						1.00207e-07	-3.78454e-10		7.54712e-08	-1.61903e-09		1.11892e-07	2.66857e-10
						1.00702e-07	-3.61301e-10		7.58559e-08	-1.61426e-09		1.12294e-07	2.72998e-10
						1.00952e-07	-3.73058e-10		7.60141e-08	-1.63653e-09		1.12623e-07	2.70676e-10
						1.01288e-07	-3.74795e-10		7.63597e-08	-1.63643e-09		1.13138e-07	2.90254e-10
						1.01686e-07	-3.69117e-10		7.68436e-08	-1.62004e-09		1.13405e-07	2.80509e-10
						1.01943e-07	-3.80121e-10		7.72228e-08	-1.61603e-09		1.13838e-07	2.90407e-10
						1.02304e-07	-3.78805e-10		7.73575e-08	-1.64102e-09		1.14152e-07	2.86134e-10
						1.02636e-07	-3.80988e-10		7.78313e-08	-1.62581e-09		1.14442e-07	2.79154e-10
						1.02981e-07	-3.81558e-10		7.82733e-08	-1.6144e-09		1.14666e-07	2.64261e-10
						1.03489e-07	-3.62905e-10		7.85389e-08	-1.62394e-09		1.14939e-07	2.55161e-10
						1.03846e-07	-3.62074e-10		7.88736e-08	-1.62526e-09		1.15525e-07	2.83129e-10
						1.0424e-07	-3.56912e-10		7.92483e-08	-1.62179e-09		1.15869e-07	2.82533e-10
						1.04536e-07	-3.63353e-10		7.96694e-08	-1.61295e-09		1.1606e-07	2.63617e-10
						1.04685e-07	-3.87137e-10		7.9975e-08	-1.61774e-09		1.16517e-07	2.76328e-10
						1.05046e-07	-3.85907e-10		8.03069e-08	-1.61938e-09		1.16817e-07	2.70402e-10
						1.05405e-07	-3.84921e-10		8.05461e-08	-1.63206e-09		1.17144e-07	2.67764e-10
						1.05888e-07	-3.69219e-10		8.10154e-08	-1.61745e-09		1.17415e-07	2.58366e-10
						1.06262e-07	-3.66466e-10		8.12092e-08	-1.63556e-09		1.17676e-07	2.47698e-10
						1.06518e-07	-3.77577e-10		8.17221e-08	-1.61578e-09		1.18223e-07	2.71155e-10
						1.06573e-07	-4.12637e-10		8.19831e-08	-1.62592e-09		1.18415e-07	2.52342e-10
						1.0727e-07	-3.71641e-10		8.25452e-08	-1.60039e-09		1.18887e-07	2.66816e-10
						1.07551e-07	-3.79903e-10		8.28617e-08	-1.60398e-09		1.19133e-07	2.54477e-10
						1.07764e-07	-3.96277e-10		8.32701e-08	-1.59664e-09		1.19555e-07	2.63084e-10
						1.08173e-07	-3.89319e-10		8.37012e-08	-1.58658e-09		1.19833e-07	2.54411e-10
						1.08568e-07	-3.84019e-10		8.3914e-08	-1.60253e-09		1.20189e-07	2.55139e-10
						1.08946e-07	-3.80903e-10		8.41541e-08	-1.61514e-09		1.20666e-07	2.70094e-10
						1.09239e-07	-3.87722e-10		8.4587e-08	-1.60498e-09		1.2081e-07	2.45649e-10
						1.09514e-07	-3.96747e-10		8.49572e-08	-1.60214e-09		1.2121e-07	2.5144e-10
						1.10042e-07	-3.75751e-10		8.52801e-08	-1.60499e-09		1.2167e-07	2.64522e-10
						1.10286e-07	-3.88444e-10		8.54765e-08	-1.62292e-09		1.22037e-07	2.66454e-10
						1.1069e-07	-3.82177e-10		8.57721e-08	-1.62903e-09		1.22125e-07	2.35294e-10
						1.10942e-07	-3.93971e-10		8.61523e-08	-1.62508e-09		1.22879e-07	2.83114e-10
						1.11267e-07	-3.97098e-10		8.65952e-08	-1.61378e-09		1.23199e-07	2.79482e-10
						1.11695e-07	-3.87959e-10		8.69444e-08	-1.61347e-09		1.23362e-07	2.572e-10
						1.11887e-07	-4.06801e-10		8.70754e-08	-1.63919e-09		1.23635e-07	2.48016e-10
						1.12336e-07	-3.95268e-10		8.74747e-08	-1.63304e-09		1.24107e-07	2.62492e-10
						1.1272e-07	-3.91391e-10		8.8004e-08	-1.61144e-09		1.2453e-07	2.71025e-10
						1.12857e-07	-4.16844e-10		8.83396e-08	-1.6129e-09		1.24646e-07	2.43068e-10
						1.13421e-07	-3.91645e-10		8.8707e-08	-1.61054e-09		1.25215e-07	2.69024e-10
						1.13669e-07	-4.03922e-10		8.88689e-08	-1.63257e-09		1.25574e-07	2.69921e-10
						1.14174e-07	-3.85696e-10		8.91754e-08	-1.63746e-09		1.25736e-07	2.47518e-10
						1.14428e-07	-3.97238e-10		8.96029e-08	-1.62799e-09		1.2618e-07	2.585e-10
						1.14772e-07	-3.98151e-10		9.01022e-08	-1.60999e-09		1.26694e-07	2.77799e-10
						1.15091e-07	-4.02063e-10		9.0456e-08	-1.60933e-09		1.2683e-07	2.52271e-10
						1.15545e-07	-3.89929e-10		9.07407e-08	-1.61679e-09		1.27147e-07	2.48283e-10
						1.15815e-07	-3.99567e-10		9.09308e-08	-1.63547e-09		1.27598e-07	2.60161e-10
						1.16197e-07	-3.96029e-10		9.13446e-08	-1.62772e-09		1.28118e-07	2.80129e-10
						1.16536e-07	-3.97595e-10		9.1833e-08	-1.61111e-09		1.28349e-07	2.65921e-10
						1.16925e-07	-3.93184e-10		9.21504e-08	-1.61475e-09		1.28643e-07	2.59098e-10
						1.1719e-07	-4.0349e-10		9.24623e-08	-1.61907e-09		1.28941e-07	2.52773e-10
						1.17671e-07	-3.88221e-10		9.29289e-08	-1.60505e-09		1.29397e-07	2.65137e-10
						1.17951e-07	-3.96809e-10		9.32954e-08	-1.60288e-09		1.29668e-07	2.55642e-10
						1.18263e-07	-4.01474e-10		9.35983e-08	-1.60829e-09		1.29898e-07	2.4121e-10
						1.18663e-07	-3.95815e-10		9.39184e-08	-1.61163e-09		1.30449e-07	2.64806e-10
						1.18916e-07	-4.07589e-10		9.43295e-08	-1.6042e-09		1.30711e-07	2.54278e-10
						1.19277e-07	-4.06522e-10		9.46151e-08	-1.61173e-09		1.31193e-07	2.69649e-10
						1.19691e-07	-3.99205e-10		9.50644e-08	-1.59973e-09		1.31512e-07	2.65749e-10
						1.19906e-07	-4.15472e-10		9.53809e-08	-1.60363e-09		1.31955e-07	2.76684e-10
						1.20305e-07	-4.10026e-10		9.58129e-08	-1.59375e-09		1.32214e-07	2.65579e-10
						1.20641e-07	-4.11848e-10		9.62868e-08	-1.57892e-09		1.32547e-07	2.63374e-10
						1.21128e-07	-3.95969e-10		9.66078e-08	-1.58218e-09		1.32722e-07	2.42432e-10
						1.21279e-07	-4.19896e-10		9.68588e-08	-1.59383e-09		1.32941e-07	2.26762e-10
						1.21842e-07	-3.94938e-10		9.69798e-08	-1.62084e-09		1.33618e-07	2.65151e-10
						1.22182e-07	-3.96417e-10		9.73882e-08	-1.61377e-09		1.33931e-07	2.60619e-10
						1.22628e-07	-3.85299e-10		9.77547e-08	-1.61171e-09		1.34046e-07	2.32404e-10
						1.22725e-07	-4.15656e-10		9.81676e-08	-1.60419e-09		1.34479e-07	2.42135e-10
						1.23087e-07	-4.14473e-10		9.84295e-08	-1.61451e-09		1.34929e-07	2.53654e-10
						1.23533e-07	-4.03368e-10		9.87779e-08	-1.61459e-09		1.35266e-07	2.5194e-10
						1.23981e-07	-3.92159e-10		9.92135e-08	-1.60442e-09		1.35605e-07	2.50381e-10
						1.24382e-07	-3.86455e-10		9.96392e-08	-1.59534e-09		1.36163e-07	2.74684e-10
						1.24627e-07	-3.99182e-10		9.99002e-08	-1.60583e-09		1.36306e-07	2.49899e-10
						1.25025e-07	-3.93898e-10		1.00229e-07	-1.60825e-09		1.36618e-07	2.45204e-10
						1.25231e-07	-4.11265e-10		1.00694e-07	-1.59457e-09		1.36964e-07	2.44439e-10
						1.25646e-07	-4.03874e-10		1.00933e-07	-1.60759e-09		1.37333e-07	2.46464e-10
						1.25792e-07	-4.28463e-10		1.01193e-07	-1.61819e-09		1.37656e-07	2.4289e-10
						1.26215e-07	-4.20178e-10		1.01631e-07	-1.60788e-09		1.38076e-07	2.50995e-10
						1.26605e-07	-4.15865e-10		1.01967e-07	-1.60947e-09		1.38542e-07	2.6435e-10
						1.26906e-07	-4.22061e-10		1.02308e-07	-1.61052e-09		1.38689e-07	2.40092e-10
						1.27292e-07	-4.18086e-10		1.02695e-07	-1.60613e-09		1.3897e-07	2.3161e-10
						1.27641e-07	-4.18485e-10		1.03085e-07	-1.60136e-09		1.39559e-07	2.59532e-10
						1.28044e-07	-4.1265e-10		1.03558e-07	-1.58669e-09		1.39701e-07	2.3457e-10
						1.28332e-07	-4.20442e-10		1.03793e-07	-1.60038e-09		1.40111e-07	2.41334e-10
						1.28578e-07	-4.33181e-10		1.0416e-07	-1.59834e-09		1.40581e-07	2.55244e-10
						1.29085e-07	-4.14993e-10		1.04367e-07	-1.61539e-09		1.40829e-07	2.42854e-10
						1.29467e-07	-4.11569e-10		1.04699e-07	-1.61753e-09		1.41211e-07	2.46234e-10
						1.29752e-07	-4.19603e-10		1.0499e-07	-1.62451e-09		1.41643e-07	2.55741e-10
						1.30062e-07	-4.24906e-10		1.05632e-07	-1.59e-09		1.4197e-07	2.52599e-10
						1.30498e-07	-4.15066e-10		1.05877e-07	-1.60238e-09		1.42264e-07	2.45673e-10
						1.30612e-07	-4.43455e-10		1.06117e-07	-1.61539e-09		1.42888e-07	2.77742e-10
						1.31108e-07	-4.26685e-10		1.06489e-07	-1.61302e-09		1.42884e-07	2.35418e-10
						1.31395e-07	-4.34474e-10		1.06791e-07	-1.61874e-09		1.43244e-07	2.36362e-10
						1.31934e-07	-4.12539e-10		1.07282e-07	-1.60207e-09		1.43643e-07	2.41793e-10
						1.32204e-07	-4.22438e-10		1.07556e-07	-1.61106e-09		1.43925e-07	2.3341e-10
						1.32482e-07	-4.31518e-10		1.08041e-07	-1.59515e-09		1.44322e-07	2.3849e-10
						1.32877e-07	-4.26468e-10		1.08236e-07	-1.61367e-09		1.44656e-07	2.36205e-10
						1.33146e-07	-4.36617e-10		1.08564e-07	-1.61631e-09		1.45049e-07	2.4086e-10
						1.33427e-07	-4.45252e-10		1.09209e-07	-1.58146e-09		1.45247e-07	2.22518e-10
						1.33841e-07	-4.3818e-10		1.09462e-07	-1.59309e-09		1.45846e-07	2.51708e-10
						1.34207e-07	-4.36699e-10		1.0972e-07	-1.60409e-09		1.46047e-07	2.33648e-10
						1.34527e-07	-4.40776e-10		1.0993e-07	-1.62072e-09		1.46508e-07	2.46393e-10
						1.34872e-07	-4.41792e-10		1.10348e-07	-1.61273e-09		1.46739e-07	2.31909e-10
						1.3514e-07	-4.52064e-10		1.10887e-07	-1.59053e-09		1.47234e-07	2.48697e-10
						1.35423e-07	-4.60493e-10		1.10996e-07	-1.61924e-09		1.47629e-07	2.53586e-10
						1.35926e-07	-4.42842e-10		1.11494e-07	-1.60186e-09		1.47701e-07	2.20173e-10
						1.36235e-07	-4.48157e-10		1.11829e-07	-1.60368e-09		1.48207e-07	2.38299e-10
						1.36604e-07	-4.46548e-10		1.12273e-07	-1.59274e-09		1.48549e-07	2.36877e-10
						1.36872e-07	-4.56735e-10		1.12514e-07	-1.60583e-09		1.48928e-07	2.39794e-10
						1.37444e-07	-4.30897e-10		1.12937e-07	-1.59728e-09		1.49144e-07	2.23556e-10
						1.37715e-07	-4.40776e-10		1.13205e-07	-1.60713e-09		1.49582e-07	2.3358e-10
						1.3792e-07	-4.58482e-10		1.13593e-07	-1.60285e-09		1.49973e-07	2.37953e-10
						1.3842e-07	-4.41252e-10		1.13838e-07	-1.61538e-09		1.50134e-07	2.1505e-10
						1.38774e-07	-4.41296e-10		1.14222e-07	-1.61155e-09		1.50592e-07	2.27512e-10
						1.39178e-07	-4.35449e-10		1.14649e-07	-1.60264e-09		1.51057e-07	2.40604e-10
						1.39536e-07	-4.35068e-10		1.14823e-07	-1.62365e-09		1.51194e-07	2.14982e-10
						1.3975e-07	-4.51798e-10		1.15232e-07	-1.61686e-09		1.51669e-07	2.29284e-10
						1.40177e-07	-4.431e-10		1.15685e-07	-1.60482e-09		1.52042e-07	2.31465e-10
						1.40466e-07	-4.50893e-10		1.16243e-07	-1.5804e-09		1.52379e-07	2.29517e-10
						1.40802e-07	-4.53121e-10		1.16512e-07	-1.59023e-09		1.52806e-07	2.38148e-10
						1.41096e-07	-4.60258e-10		1.16619e-07	-1.6192e-09		1.53009e-07	2.20298e-10
						1.41555e-07	-4.4798e-10		1.17198e-07	-1.59239e-09		1.53269e-07	2.0908e-10
						1.41859e-07	-4.54078e-10		1.17443e-07	-1.60508e-09		1.53671e-07	2.1472e-10
						1.42163e-07	-4.6004e-10		1.17734e-07	-1.61225e-09		1.54122e-07	2.26227e-10
						1.42592e-07	-4.51331e-10		1.18157e-07	-1.60375e-09		1.54449e-07	2.23051e-10
						1.43159e-07	-4.26192e-10		1.18501e-07	-1.60474e-09		1.54705e-07	2.11359e-10
						1.43083e-07	-4.77272e-10		1.18946e-07	-1.59381e-09		1.5506e-07	2.11459e-10
						1.43745e-07	-4.40889e-10		1.19234e-07	-1.60139e-09		1.55571e-07	2.29939e-10
						1.43959e-07	-4.57603e-10		1.19712e-07	-1.5865e-09		1.55883e-07	2.25105e-10
						1.44191e-07	-4.72214e-10		1.19925e-07	-1.60289e-09		1.56198e-07	2.20334e-10
						1.44688e-07	-4.55342e-10		1.20412e-07	-1.58698e-09		1.5644e-07	2.06997e-10
						1.45033e-07	-4.56664e-10		1.20797e-07	-1.58321e-09		1.56765e-07	2.03449e-10
						1.45297e-07	-4.67465e-10		1.20819e-07	-1.62223e-09		1.57157e-07	2.07945e-10
						1.45724e-07	-4.58936e-10		1.21251e-07	-1.6128e-09		1.57685e-07	2.28522e-10
						1.46029e-07	-4.6494e-10		1.21495e-07	-1.62569e-09		1.57954e-07	2.18378e-10
						1.46386e-07	-4.64669e-10		1.22119e-07	-1.59348e-09		1.58415e-07	2.31009e-10
						1.46615e-07	-4.79668e-10		1.22337e-07	-1.60947e-09		1.58633e-07	2.14784e-10
						1.46981e-07	-4.7842e-10		1.22682e-07	-1.61037e-09		1.59042e-07	2.21205e-10
						1.47288e-07	-4.84087e-10		1.23117e-07	-1.60062e-09		1.59339e-07	2.14361e-10
						1.47524e-07	-4.98378e-10		1.23459e-07	-1.60195e-09		1.59742e-07	2.20107e-10
						1.47931e-07	-4.92242e-10		1.23843e-07	-1.59825e-09		1.59942e-07	2.01687e-10
						1.48309e-07	-4.89585e-10		1.24068e-07	-1.61327e-09		1.60404e-07	2.14329e-10
						1.48823e-07	-4.70818e-10		1.24521e-07	-1.60147e-09		1.60799e-07	2.19165e-10
						1.48995e-07	-4.92561e-10		1.24934e-07	-1.59429e-09		1.61182e-07	2.22491e-10
						1.49339e-07	-4.93939e-10		1.25058e-07	-1.62152e-09		1.61467e-07	2.14218e-10
						1.4963e-07	-5.0166e-10		1.25595e-07	-1.59963e-09		1.61854e-07	2.17986e-10
						1.50172e-07	-4.7954e-10		1.25946e-07	-1.59978e-09		1.61996e-07	1.92738e-10
						1.50458e-07	-4.87872e-10		1.26205e-07	-1.61104e-09		1.6234e-07	1.91474e-10
						1.50783e-07	-4.91558e-10		1.26632e-07	-1.60227e-09		1.62806e-07	2.04541e-10
						1.51029e-07	-5.04591e-10		1.26932e-07	-1.60851e-09		1.63146e-07	2.02789e-10
						1.51592e-07	-4.80032e-10		1.27413e-07	-1.59338e-09		1.6361e-07	2.15618e-10
						1.52853e-07	-3.72771e-10		1.27685e-07	-1.603e-09		1.63742e-07	1.89281e-10
						1.53183e-07	-3.75863e-10		1.28213e-07	-1.58237e-09		1.64273e-07	2.10011e-10
						1.53556e-07	-3.73933e-10		1.28527e-07	-1.58698e-09		1.64504e-07	1.95337e-10
						1.53867e-07	-3.79253e-10		1.28657e-07	-1.61349e-09		1.64936e-07	2.04404e-10
						1.54275e-07	-3.72983e-10		1.29083e-07	-1.60479e-09		1.65266e-07	2.01353e-10
						1.54582e-07	-3.78975e-10		1.29475e-07	-1.60021e-09		1.65582e-07	1.96786e-10
						1.54989e-07	-3.72821e-10		1.29853e-07	-1.59742e-09		1.6595e-07	1.98156e-10
						1.5534e-07	-3.73437e-10		1.30203e-07	-1.59785e-09		1.6629e-07	1.96397e-10
						1.55651e-07	-3.78866e-10		1.30573e-07	-1.5958e-09		1.6661e-07	1.92177e-10
						1.55939e-07	-3.869e-10		1.30959e-07	-1.59207e-09		1.67252e-07	2.26142e-10
						1.56301e-07	-3.86342e-10		1.31106e-07	-1.61647e-09		1.67523e-07	2.16104e-10
						1.56599e-07	-3.93258e-10		1.31685e-07	-1.5897e-09		1.67801e-07	2.0698e-10
						1.56974e-07	-3.90994e-10		1.31908e-07	-1.60519e-09		1.68045e-07	1.93733e-10
						1.57393e-07	-3.83562e-10		1.32253e-07	-1.60631e-09		1.68541e-07	2.10302e-10
						1.57589e-07	-4.02597e-10		1.32737e-07	-1.59091e-09		1.69022e-07	2.25162e-10
						1.57838e-07	-4.15313e-10		1.32936e-07	-1.6092e-09		1.69154e-07	1.98651e-10
						1.58464e-07	-3.83423e-10		1.33367e-07	-1.60011e-09		1.69544e-07	2.02737e-10
						1.58715e-07	-3.95954e-10		1.33655e-07	-1.6078e-09		1.69746e-07	1.84478e-10
						1.5893e-07	-4.12694e-10		1.33974e-07	-1.61199e-09		1.70186e-07	1.94442e-10
						1.5968e-07	-3.66077e-10		1.34238e-07	-1.6227e-09		1.70565e-07	1.97275e-10
						1.59844e-07	-3.89007e-10		1.34484e-07	-1.63554e-09		1.70913e-07	1.9621e-10
						1.60079e-07	-4.0344e-10		1.35098e-07	-1.60474e-09		1.71279e-07	1.97453e-10
						1.60433e-07	-4.03674e-10		1.35182e-07	-1.63663e-09		1.71659e-07	2.00322e-10
						1.60964e-07	-3.83013e-10		1.35649e-07	-1.62334e-09		1.71931e-07	1.90348e-10
						1.61082e-07	-4.11425e-10		1.36161e-07	-1.60462e-09		1.72512e-07	2.16917e-10
						1.61409e-07	-4.14964e-10		1.36421e-07	-1.61574e-09		1.72697e-07	1.96725e-10
						1.618e-07	-4.10844e-10		1.36915e-07	-1.59923e-09		1.73297e-07	2.25715e-10
						1.62118e-07	-4.15576e-10		1.37116e-07	-1.61739e-09		1.73234e-07	1.75936e-10
						1.62715e-07	-3.8708e-10		1.37494e-07	-1.61455e-09		1.73791e-07	1.99757e-10
						1.63136e-07	-3.79418e-10		1.37893e-07	-1.60922e-09		1.74075e-07	1.9125e-10
						1.63344e-07	-3.97161e-10		1.38333e-07	-1.59919e-09		1.74419e-07	1.89682e-10
						1.63606e-07	-4.08356e-10		1.3861e-07	-1.6083e-09		1.74671e-07	1.7734e-10
						1.64039e-07	-3.99372e-10		1.38798e-07	-1.62801e-09		1.75028e-07	1.77464e-10
						1.64217e-07	-4.20687e-10		1.39259e-07	-1.61553e-09		1.75485e-07	1.89363e-10
						1.6462e-07	-4.15269e-10		1.39838e-07	-1.58888e-09		1.75832e-07	1.88327e-10
						1.65056e-07	-4.05933e-10		1.39884e-07	-1.62542e-09		1.76171e-07	1.86219e-10
						1.65471e-07	-3.99147e-10		1.40234e-07	-1.62598e-09		1.76463e-07	1.78613e-10
						1.65636e-07	-4.21817e-10		1.40695e-07	-1.61347e-09		1.76729e-07	1.67811e-10
						1.66098e-07	-4.0957e-10		1.41047e-07	-1.61377e-09		1.77165e-07	1.77182e-10
						1.66488e-07	-4.05688e-10		1.41373e-07	-1.61707e-09		1.77379e-07	1.60381e-10
						1.66665e-07	-4.27045e-10		1.41706e-07	-1.61969e-09		1.77806e-07	1.68641e-10
						1.6719e-07	-4.07148e-10		1.42184e-07	-1.60519e-09		1.78299e-07	1.84867e-10
						1.67685e-07	-3.9091e-10		1.42678e-07	-1.58866e-09		1.78565e-07	1.74194e-10
						1.67863e-07	-4.12131e-10		1.42787e-07	-1.61771e-09		1.78983e-07	1.8133e-10
						1.6822e-07	-4.12227e-10		1.43207e-07	-1.61009e-09		1.79134e-07	1.56963e-10
						1.68489e-07	-4.22748e-10		1.43671e-07	-1.59716e-09		1.79615e-07	1.71729e-10
						1.68912e-07	-4.15089e-10		1.43912e-07	-1.61064e-09		1.80004e-07	1.75531e-10
						1.69234e-07	-4.193e-10		1.44039e-07	-1.63773e-09		1.80328e-07	1.71637e-10
						1.69494e-07	-4.3082e-10		1.44499e-07	-1.62529e-09		1.80781e-07	1.83034e-10
						1.69686e-07	-4.50385e-10		1.44977e-07	-1.61071e-09		1.81041e-07	1.71535e-10
						1.70314e-07	-4.18416e-10		1.45167e-07	-1.63029e-09		1.81389e-07	1.70507e-10
						1.70578e-07	-4.29586e-10		1.45566e-07	-1.62514e-09		1.81767e-07	1.7293e-10
						1.70909e-07	-4.32771e-10		1.45982e-07	-1.61783e-09		1.8206e-07	1.65425e-10
						1.71278e-07	-4.31481e-10		1.46383e-07	-1.61257e-09		1.82319e-07	1.53745e-10
						1.71523e-07	-4.44815e-10		1.46613e-07	-1.62742e-09		1.82608e-07	1.45751e-10
						1.71777e-07	-4.57094e-10		1.46979e-07	-1.62608e-09		1.82984e-07	1.4785e-10
						1.72146e-07	-4.55877e-10		1.47157e-07	-1.64721e-09		1.83427e-07	1.5803e-10
						1.72478e-07	-4.58922e-10		1.47773e-07	-1.61618e-09		1.83799e-07	1.5982e-10
						1.72912e-07	-4.49991e-10		1.48092e-07	-1.62067e-09		1.84145e-07	1.58573e-10
						1.73313e-07	-4.44941e-10		1.48418e-07	-1.62403e-09		1.84562e-07	1.65629e-10
						1.7364e-07	-4.485e-10		1.48857e-07	-1.61415e-09		1.85013e-07	1.76747e-10
						1.73993e-07	-4.49139e-10		1.49083e-07	-1.62952e-09		1.85218e-07	1.58762e-10
						1.74216e-07	-4.65241e-10		1.49564e-07	-1.61465e-09		1.85608e-07	1.62631e-10
						1.74668e-07	-4.54123e-10		1.49676e-07	-1.64362e-09		1.85809e-07	1.44103e-10
						1.7495e-07	-4.6317e-10		1.50107e-07	-1.63467e-09		1.86195e-07	1.47377e-10
						1.75421e-07	-4.49773e-10		1.5042e-07	-1.63974e-09		1.86564e-07	1.48846e-10
						1.75708e-07	-4.58238e-10		1.50803e-07	-1.6365e-09		1.86976e-07	1.55311e-10
						1.76074e-07	-4.57341e-10		1.51268e-07	-1.62363e-09		1.87333e-07	1.55186e-10
						1.76415e-07	-4.59372e-10		1.51583e-07	-1.62836e-09		1.87708e-07	1.57193e-10
						1.76575e-07	-4.82886e-10		1.51825e-07	-1.64185e-09		1.87992e-07	1.4851e-10
						1.77084e-07	-4.6501e-10		1.52105e-07	-1.65089e-09		1.88483e-07	1.64354e-10
						1.77522e-07	-4.55661e-10		1.52583e-07	-1.63649e-09		1.88839e-07	1.64125e-10
						1.77822e-07	-4.62607e-10		1.53059e-07	-1.62222e-09		1.89023e-07	1.4357e-10
						1.78272e-07	-4.5182e-10		1.53419e-07	-1.62174e-09		1.89373e-07	1.42583e-10
						1.7874e-07	-4.38836e-10		1.53662e-07	-1.63513e-09		1.89781e-07	1.48618e-10
						1.78763e-07	-4.78634e-10		1.53966e-07	-1.64131e-09		1.9008e-07	1.41657e-10
						1.79303e-07	-4.57142e-10		1.54429e-07	-1.62865e-09		1.9045e-07	1.43066e-10
						1.79615e-07	-4.62775e-10		1.54697e-07	-1.63904e-09		1.91022e-07	1.68387e-10
						1.79975e-07	-4.62605e-10		1.5501e-07	-1.64417e-09		1.91209e-07	1.48182e-10
						1.80355e-07	-4.6002e-10		1.55479e-07	-1.63081e-09		1.91656e-07	1.58724e-10
						1.80464e-07	-4.89668e-10		1.55643e-07	-1.6536e-09		1.92115e-07	1.7074e-10
						1.81051e-07	-4.6266e-10		1.56111e-07	-1.64045e-09		1.92273e-07	1.47076e-10
						1.81245e-07	-4.82091e-10		1.56346e-07	-1.65482e-09		1.92765e-07	1.62949e-10
						1.81459e-07	-4.99273e-10		1.5677e-07	-1.6468e-09		1.92989e-07	1.47011e-10
						1.81927e-07	-4.8635e-10		1.56946e-07	-1.66824e-09		1.93306e-07	1.42222e-10
						1.82315e-07	-4.83039e-10		1.57421e-07	-1.65414e-09		1.93782e-07	1.56131e-10
						1.82605e-07	-4.91189e-10		1.5774e-07	-1.65867e-09		1.94014e-07	1.41221e-10
						1.82993e-07	-4.87668e-10		1.58038e-07	-1.66547e-09		1.94403e-07	1.44922e-10
						1.83341e-07	-4.89135e-10		1.58476e-07	-1.65588e-09		1.94812e-07	1.5094e-10
						1.83694e-07	-4.89689e-10		1.58755e-07	-1.66511e-09		1.9508e-07	1.40207e-10
						1.84081e-07	-4.86455e-10		1.59329e-07	-1.63924e-09		1.95601e-07	1.59428e-10
						1.84257e-07	-5.08169e-10		1.59499e-07	-1.66142e-09		1.95949e-07	1.58298e-10
						1.84636e-07	-5.05933e-10		1.59769e-07	-1.67175e-09		1.96344e-07	1.62648e-10
						1.85121e-07	-4.91041e-10		1.60172e-07	-1.66629e-09		1.96666e-07	1.58272e-10
						1.85449e-07	-4.94699e-10		1.60677e-07	-1.64865e-09		1.96904e-07	1.44067e-10
						1.8567e-07	-5.11111e-10		1.60785e-07	-1.67807e-09		1.97275e-07	1.45581e-10
						1.86053e-07	-5.08292e-10		1.61192e-07	-1.67214e-09		1.97606e-07	1.42336e-10
						1.86325e-07	-5.18672e-10		1.6168e-07	-1.65655e-09		1.97862e-07	1.3011e-10
						1.86694e-07	-5.17517e-10		1.6204e-07	-1.65636e-09		1.98179e-07	1.25271e-10
						1.86917e-07	-5.33729e-10		1.6249e-07	-1.6453e-09		1.9846e-07	1.16018e-10
						1.87336e-07	-5.26586e-10		1.62853e-07	-1.64453e-09		1.99073e-07	1.46065e-10
						1.87595e-07	-5.38515e-10		1.63236e-07	-1.64155e-09		1.99272e-07	1.2723e-10
						1.87905e-07	-5.44445e-10		1.63595e-07	-1.64121e-09		1.99606e-07	1.24208e-10
						1.88371e-07	-5.31767e-10		1.63773e-07	-1.66244e-09		2.00013e-07	1.30069e-10
						1.88743e-07	-5.30319e-10		1.64072e-07	-1.6693e-09		2.00342e-07	1.26563e-10
						1.88921e-07	-5.51841e-10		1.64534e-07	-1.65687e-09		2.0084e-07	1.42938e-10
						1.89454e-07	-5.3129e-10		1.64744e-07	-1.67428e-09		2.01156e-07	1.38025e-10
						1.89792e-07	-5.34006e-10		1.65142e-07	-1.66952e-09		2.01612e-07	1.49405e-10
						1.89885e-07	-5.65531e-10		1.65709e-07	-1.64465e-09		2.01762e-07	1.24705e-10
						1.90285e-07	-5.60884e-10		1.6602e-07	-1.65013e-09		2.02239e-07	1.3866e-10
						1.90687e-07	-5.55888e-10		1.66336e-07	-1.65498e-09		2.02661e-07	1.4627e-10
						1.90882e-07	-5.75327e-10		1.66749e-07	-1.64845e-09		2.02884e-07	1.30071e-10
						1.91308e-07	-5.67569e-10		1.66921e-07	-1.67037e-09		2.03317e-07	1.38838e-10
						1.91717e-07	-5.61713e-10		1.6726e-07	-1.67258e-09		2.03731e-07	1.45427e-10
						1.92107e-07	-5.58113e-10		1.67835e-07	-1.64681e-09		2.04029e-07	1.38228e-10
						1.92412e-07	-5.64726e-10		1.68103e-07	-1.65737e-09		2.04429e-07	1.43066e-10
						1.92943e-07	-5.44354e-10		1.68302e-07	-1.67615e-09		2.04852e-07	1.50521e-10
						1.93026e-07	-5.77263e-10		1.6893e-07	-1.6441e-09		2.05115e-07	1.39169e-10
						1.93502e-07	-5.63509e-10		1.68995e-07	-1.67873e-09		2.05451e-07	1.36425e-10
						1.93789e-07	-5.72217e-10		1.69507e-07	-1.6606e-09		2.05636e-07	1.1579e-10
						1.94007e-07	-5.89074e-10		1.69847e-07	-1.66259e-09		2.06116e-07	1.30024e-10
						1.94428e-07	-5.8183e-10		1.70384e-07	-1.64135e-09		2.06461e-07	1.28436e-10
						1.94699e-07	-5.92438e-10		1.70503e-07	-1.66956e-09		2.06859e-07	1.33015e-10
						1.9512e-07	-5.85171e-10		1.70699e-07	-1.68884e-09		2.07225e-07	1.33866e-10
						1.95611e-07	-5.69773e-10		1.71201e-07	-1.67168e-09		2.07487e-07	1.22237e-10
						1.95762e-07	-5.94629e-10		1.7156e-07	-1.67151e-09		2.07765e-07	1.12624e-10
						1.96047e-07	-6.03465e-10		1.71883e-07	-1.67568e-09		2.08163e-07	1.17205e-10
						1.96459e-07	-5.97404e-10		1.7223e-07	-1.677e-09		2.0849e-07	1.134e-10
						1.96706e-07	-6.10892e-10		1.72554e-07	-1.68099e-09		2.0893e-07	1.22845e-10
						1.98164e-07	-4.80844e-10		1.72737e-07	-1.70176e-09		2.09091e-07	9.92806e-11
						1.9936e-07	-3.81758e-10		1.73323e-07	-1.67475e-09		2.09686e-07	1.27266e-10
						1.99841e-07	-3.67566e-10		1.73612e-07	-1.68285e-09		2.09964e-07	1.17595e-10
						2.00064e-07	-3.83688e-10		1.73963e-07	-1.68375e-09		2.10367e-07	1.22738e-10
						2.00657e-07	-3.56326e-10		1.7437e-07	-1.67794e-09		2.1084e-07	1.36114e-10
						2.00973e-07	-3.61495e-10		1.7491e-07	-1.65635e-09		2.11187e-07	1.34664e-10
						2.01308e-07	-3.64648e-10		1.75181e-07	-1.66668e-09		2.11344e-07	1.10733e-10
						2.01749e-07	-3.55053e-10		1.75622e-07	-1.65683e-09		2.11661e-07	1.05586e-10
						2.01921e-07	-3.77454e-10		1.75851e-07	-1.67212e-09		2.1202e-07	1.05564e-10
						2.02129e-07	-3.95585e-10		1.7624e-07	-1.66853e-09		2.12531e-07	1.23515e-10
						2.02802e-07	-3.58521e-10		1.76685e-07	-1.65819e-09		2.12706e-07	1.01552e-10
						2.02992e-07	-3.7875e-10		1.76878e-07	-1.6778e-09		2.13313e-07	1.30855e-10
						2.03287e-07	-3.86622e-10		1.77325e-07	-1.66729e-09		2.13508e-07	1.11316e-10
						2.03896e-07	-3.57193e-10		1.77513e-07	-1.68754e-09		2.13956e-07	1.21786e-10
						2.04105e-07	-3.7513e-10		1.77985e-07	-1.67408e-09		2.14204e-07	1.08392e-10
						2.04579e-07	-3.61776e-10		1.78486e-07	-1.65717e-09		2.14579e-07	1.10189e-10
						2.04741e-07	-3.85356e-10		1.78808e-07	-1.66152e-09		2.14934e-07	1.09706e-10
						2.05116e-07	-3.83792e-10		1.79101e-07	-1.66928e-09		2.15366e-07	1.18201e-10
						2.05454e-07	-3.8649e-10		1.79384e-07	-1.6782e-09		2.15643e-07	1.08317e-10
						2.06074e-07	-3.55732e-10		1.79781e-07	-1.67356e-09		2.16111e-07	1.21136e-10
						2.06153e-07	-3.89308e-10		1.80038e-07	-1.68571e-09		2.16258e-07	9.58767e-11
						2.06469e-07	-3.94562e-10		1.80482e-07	-1.6755e-09		2.16699e-07	1.05379e-10
						2.06912e-07	-3.84899e-10		1.80906e-07	-1.66781e-09		2.17024e-07	1.01237e-10
						2.0723e-07	-3.90014e-10		1.81125e-07	-1.68427e-09		2.17385e-07	1.01426e-10
						2.07666e-07	-3.81155e-10		1.81379e-07	-1.69672e-09		2.17851e-07	1.13831e-10
						2.08214e-07	-3.58971e-10		1.8168e-07	-1.70354e-09		2.18037e-07	9.32932e-11
						2.08282e-07	-3.93826e-10		1.82196e-07	-1.68498e-09		2.18483e-07	1.03444e-10
						2.08703e-07	-3.86792e-10		1.82556e-07	-1.68481e-09		2.18756e-07	9.30415e-11
						2.09058e-07	-3.87419e-10		1.82768e-07	-1.70216e-09		2.19176e-07	1.00154e-10
						2.09383e-07	-3.91794e-10		1.83184e-07	-1.69545e-09		2.1952e-07	9.81955e-11
						2.09712e-07	-3.95694e-10		1.83394e-07	-1.71307e-09		2.19786e-07	8.70001e-11
						2.10127e-07	-3.8928e-10		1.8386e-07	-1.70037e-09		2.20191e-07	9.22911e-11
						2.10476e-07	-3.9071e-10		1.84193e-07	-1.7034e-09		2.20497e-07	8.57759e-11
						2.10752e-07	-4.00908e-10		1.84614e-07	-1.69613e-09		2.20653e-07	6.15968e-11
						2.11311e-07	-3.77501e-10		1.85039e-07	-1.68834e-09		2.21107e-07	7.26517e-11
						2.11611e-07	-3.84934e-10		1.85314e-07	-1.69826e-09		2.21375e-07	6.16925e-11
						2.1188e-07	-3.95802e-10		1.85622e-07	-1.70428e-09		2.21973e-07	8.9767e-11
						2.12151e-07	-4.06639e-10		1.86086e-07	-1.69191e-09		2.22114e-07	6.37721e-11
						2.12534e-07	-4.04032e-10		1.86214e-07	-1.71924e-09		2.22556e-07	7.33837e-11
						2.12892e-07	-4.04447e-10		1.86495e-07	-1.72855e-09		2.22856e-07	6.61632e-11
						2.13286e-07	-4.0071e-10		1.87002e-07	-1.71104e-09		2.23351e-07	8.20787e-11
						2.13547e-07	-4.12582e-10		1.87432e-07	-1.70263e-09		2.23535e-07	6.11492e-11
						2.13839e-07	-4.20881e-10		1.87695e-07	-1.7141e-09		2.23889e-07	6.03966e-11
						2.144e-07	-3.97252e-10		1.88122e-07	-1.70592e-09		2.24425e-07	8.10286e-11
						2.14674e-07	-4.07721e-10		1.88546e-07	-1.69834e-09		2.24643e-07	6.41934e-11
						2.15088e-07	-4.01572e-10		1.88692e-07	-1.7236e-09		2.24958e-07	5.86554e-11
						2.15514e-07	-3.93976e-10		1.893e-07	-1.69414e-09		2.25344e-07	6.17839e-11
						2.15852e-07	-3.96809e-10		1.89627e-07	-1.69796e-09		2.25641e-07	5.41164e-11
						2.16297e-07	-3.86922e-10		1.90099e-07	-1.68455e-09		2.2616e-07	7.28531e-11
						2.16527e-07	-4.02542e-10		1.90428e-07	-1.6883e-09		2.26301e-07	4.67399e-11
						2.16927e-07	-3.98025e-10		1.90582e-07	-1.71253e-09		2.26704e-07	5.17063e-11
						2.17054e-07	-4.25935e-10		1.90982e-07	-1.70789e-09		2.26918e-07	3.42984e-11
						2.176e-07	-4.04259e-10		1.91363e-07	-1.70533e-09		2.2744e-07	5.34023e-11
						2.17988e-07	-4.01103e-10		1.91777e-07	-1.69877e-09		2.27814e-07	5.49559e-11
						2.18263e-07	-4.11379e-10		1.92038e-07	-1.71046e-09		2.28034e-07	3.81902e-11
						2.18673e-07	-4.05772e-10		1.92364e-07	-1.71451e-09		2.28518e-07	5.27842e-11
						2.19169e-07	-3.89879e-10		1.92667e-07	-1.72119e-09		2.2873e-07	3.50861e-11
						2.19555e-07	-3.87162e-10		1.93112e-07	-1.71107e-09		2.28998e-07	2.39274e-11
						2.19811e-07	-3.99806e-10		1.93355e-07	-1.72493e-09		2.29441e-07	3.36039e-11
						2.20005e-07	-4.19681e-10		1.93997e-07	-1.69154e-09		2.29838e-07	3.79278e-11
						2.20403e-07	-4.15513e-10		1.94124e-07	-1.71906e-09		2.30127e-07	2.94174e-11
						2.20979e-07	-3.90151e-10		1.94429e-07	-1.72565e-09		2.30416e-07	2.06957e-11
						2.21366e-07	-3.87324e-10		1.94671e-07	-1.73947e-09		2.30768e-07	1.97294e-11
						2.21593e-07	-4.03342e-10		1.9511e-07	-1.73018e-09		2.31385e-07	4.99123e-11
						2.21658e-07	-4.38554e-10		1.95322e-07	-1.74768e-09		2.31826e-07	5.93292e-11
						2.22282e-07	-4.07635e-10		1.95827e-07	-1.73048e-09		2.32105e-07	4.95211e-11
						2.22731e-07	-3.97387e-10		1.9619e-07	-1.7301e-09		2.32324e-07	3.2601e-11
						2.22948e-07	-4.14605e-10		1.96504e-07	-1.73554e-09		2.32778e-07	4.35579e-11
						2.23436e-07	-3.99749e-10		1.96964e-07	-1.72375e-09		2.3317e-07	4.71685e-11
						2.23505e-07	-4.34518e-10		1.97172e-07	-1.74171e-09		2.33495e-07	4.28735e-11
						2.24077e-07	-4.09717e-10		1.97484e-07	-1.74743e-09		2.33804e-07	3.66788e-11
						2.24286e-07	-4.27903e-10		1.97936e-07	-1.73661e-09		2.33822e-07	-4.0936e-12
						2.24634e-07	-4.29625e-10		1.98419e-07	-1.72197e-09		2.34516e-07	3.5304e-11
						2.24964e-07	-4.33616e-10		1.9864e-07	-1.73849e-09		2.34848e-07	3.18077e-11
						2.25448e-07	-4.19328e-10		1.9903e-07	-1.735e-09		2.3511e-07	1.99874e-11
						2.25758e-07	-4.25549e-10		1.99416e-07	-1.73195e-09		2.35677e-07	4.43267e-11
						2.26035e-07	-4.35628e-10		1.99503e-07	-1.76436e-09		2.36044e-07	4.48506e-11
						2.2641e-07	-4.34207e-10		1.99946e-07	-1.75451e-09		2.36314e-07	3.39184e-11
						2.26811e-07	-4.29686e-10		2.00404e-07	-1.74289e-09		2.36507e-07	1.40825e-11
						2.27256e-07	-4.19997e-10		2.0077e-07	-1.74224e-09		2.36839e-07	1.04874e-11
						2.27674e-07	-4.13521e-10		2.01117e-07	-1.7439e-09		2.37355e-07	2.86533e-11
						2.27953e-07	-4.23435e-10		2.0139e-07	-1.75419e-09		2.37464e-07	-1.31774e-12
						2.28196e-07	-4.37677e-10		2.01751e-07	-1.75412e-09		2.38018e-07	2.15143e-11
						2.28567e-07	-4.36735e-10		2.01994e-07	-1.76813e-09		2.38322e-07	1.45906e-11
						2.28815e-07	-4.50488e-10		2.02488e-07	-1.75226e-09		2.38728e-07	1.98437e-11
						2.29228e-07	-4.44439e-10		2.02865e-07	-1.75028e-09		2.3891e-07	-1.47506e-12
						2.29741e-07	-4.26689e-10		2.03106e-07	-1.76441e-09		2.39201e-07	-9.93918e-12
						2.29998e-07	-4.3939e-10		2.03684e-07	-1.73877e-09		2.39709e-07	7.25537e-12
						2.30333e-07	-4.42647e-10		2.03909e-07	-1.75476e-09		2.40033e-07	2.69112e-12
						2.30753e-07	-4.36011e-10		2.04327e-07	-1.74801e-09		2.40285e-07	-1.03102e-11
						2.30996e-07	-4.50152e-10		2.0451e-07	-1.76904e-09		2.40827e-07	1.09498e-11
						2.31316e-07	-4.55381e-10		2.04874e-07	-1.76861e-09		2.4109e-07	-7.27549e-13
						2.3179e-07	-4.42226e-10		2.05267e-07	-1.76481e-09		2.41408e-07	-5.99564e-12
						2.32161e-07	-4.41409e-10		2.05547e-07	-1.77439e-09		2.41711e-07	-1.30902e-11
						2.32549e-07	-4.38373e-10		2.05884e-07	-1.77726e-09		2.42218e-07	4.06232e-12
						2.33044e-07	-4.22887e-10		2.06176e-07	-1.78539e-09		2.42599e-07	6.31112e-12
						2.3337e-07	-4.27261e-10		2.06613e-07	-1.77638e-09		2.4279e-07	-1.39718e-11
						2.33545e-07	-4.49597e-10		2.06874e-07	-1.78815e-09		2.43178e-07	-1.09888e-11
						2.33981e-07	-4.40996e-10		2.07328e-07	-1.77716e-09		2.43441e-07	-2.27182e-11
						2.34435e-07	-4.30302e-10		2.07769e-07	-1.76772e-09		2.43937e-07	-6.91102e-12
						2.34541e-07	-4.60853e-10		2.07915e-07	-1.79319e-09		2.44244e-07	-1.35129e-11
						2.34925e-07	-4.58422e-10		2.08194e-07	-1.80293e-09		2.44659e-07	-7.29338e-12
						2.35272e-07	-4.60439e-10		2.08711e-07	-1.78437e-09		2.4505e-07	-3.94638e-12
						2.35849e-07	-4.35077e-10		2.09099e-07	-1.78128e-09		2.45279e-07	-1.98571e-11
						2.36079e-07	-4.50979e-10		2.09335e-07	-1.79606e-09		2.4549e-07	-3.76937e-11
						2.36447e-07	-4.50483e-10		2.09759e-07	-1.78856e-09		2.45906e-07	-3.14963e-11
						2.36771e-07	-4.55224e-10		2.10064e-07	-1.79526e-09		2.46176e-07	-4.23935e-11
						2.37155e-07	-4.528e-10		2.10568e-07	-1.77832e-09		2.46627e-07	-3.19259e-11
						2.37728e-07	-4.28083e-10		2.10929e-07	-1.77844e-09		2.46795e-07	-5.50981e-11
						2.37897e-07	-4.51137e-10		2.11214e-07	-1.78731e-09		2.47402e-07	-2.60957e-11
						2.38278e-07	-4.49091e-10		2.1163e-07	-1.78096e-09		2.4758e-07	-4.80509e-11
						2.38635e-07	-4.4985e-10		2.12032e-07	-1.77611e-09		2.48062e-07	-3.39419e-11
						2.38828e-07	-4.70187e-10		2.12154e-07	-1.80448e-09		2.48416e-07	-3.49137e-11
						2.3926e-07	-4.62038e-10		2.12606e-07	-1.79374e-09		2.48604e-07	-5.57641e-11
						2.39612e-07	-4.635e-10		2.12899e-07	-1.80182e-09		2.49138e-07	-3.53791e-11
						2.39875e-07	-4.7547e-10		2.1315e-07	-1.8148e-09		2.49349e-07	-5.35896e-11
						2.40448e-07	-4.50759e-10		2.13646e-07	-1.79896e-09		2.49748e-07	-4.92666e-11
						2.40682e-07	-4.66232e-10		2.13878e-07	-1.81426e-09		2.50017e-07	-6.04153e-11
						2.40974e-07	-4.74798e-10		2.14199e-07	-1.81912e-09		2.50428e-07	-5.47217e-11
						2.41418e-07	-4.65187e-10		2.1466e-07	-1.80733e-09		2.50541e-07	-8.43795e-11
						2.41735e-07	-4.70834e-10		2.15038e-07	-1.80542e-09		2.51049e-07	-6.71602e-11
						2.42016e-07	-4.80765e-10		2.15338e-07	-1.81263e-09		2.51322e-07	-7.77882e-11
						2.4231e-07	-4.89129e-10		2.15663e-07	-1.8169e-09		2.51719e-07	-7.39402e-11
						2.42683e-07	-4.8798e-10		2.15833e-07	-1.83967e-09		2.51968e-07	-8.73523e-11
						2.43117e-07	-4.79669e-10		2.16381e-07	-1.81762e-09		2.52331e-07	-8.74734e-11
						2.43431e-07	-4.85688e-10		2.16752e-07	-1.81653e-09		2.5275e-07	-8.0865e-11
						2.43835e-07	-4.81072e-10		2.16926e-07	-1.83876e-09		2.53004e-07	-9.37699e-11
						2.44233e-07	-4.77064e-10		2.17309e-07	-1.83626e-09		2.53439e-07	-8.53417e-11
						2.44646e-07	-4.71221e-10		2.17794e-07	-1.8216e-09		2.53804e-07	-8.51102e-11
						2.45041e-07	-4.67725e-10		2.17987e-07	-1.84166e-09		2.54114e-07	-9.13665e-11
						2.45263e-07	-4.84597e-10		2.18435e-07	-1.83152e-09		2.54316e-07	-1.10507e-10
						2.45528e-07	-4.96265e-10		2.18729e-07	-1.83946e-09		2.54795e-07	-9.68179e-11
						2.45917e-07	-4.93493e-10		2.18971e-07	-1.85374e-09		2.55179e-07	-9.44636e-11
						2.46463e-07	-4.71923e-10		2.19245e-07	-1.8642e-09		2.5547e-07	-1.02994e-10
						2.46781e-07	-4.77463e-10		2.19922e-07	-1.82686e-09		2.55754e-07	-1.12455e-10
						2.47002e-07	-4.9457e-10		2.20139e-07	-1.84398e-09		2.56031e-07	-1.22771e-10
						2.4737e-07	-4.94129e-10		2.20521e-07	-1.84164e-09		2.56445e-07	-1.16745e-10
						2.47673e-07	-5.01386e-10		2.207e-07	-1.86329e-09		2.56713e-07	-1.2814e-10
						2.48188e-07	-4.83702e-10		2.21268e-07	-1.83894e-09		2.56946e-07	-1.43524e-10
						2.48396e-07	-5.02229e-10		2.21326e-07	-1.87503e-09		2.57354e-07	-1.38331e-10
						2.4881e-07	-4.96418e-10		2.21868e-07	-1.85364e-09		2.5758e-07	-1.54593e-10
						2.4913e-07	-5.01645e-10		2.22055e-07	-1.87445e-09		2.58011e-07	-1.4665e-10
						2.49644e-07	-4.83997e-10		2.22425e-07	-1.87362e-09		2.58365e-07	-1.47862e-10
						2.49591e-07	-5.33571e-10		2.22723e-07	-1.88114e-09		2.5863e-07	-1.596e-10
						2.50248e-07	-4.98955e-10		2.23769e-07	-1.80015e-09		2.59114e-07	-1.45329e-10
						2.50733e-07	-4.84629e-10		2.25501e-07	-1.63776e-09		2.59409e-07	-1.53436e-10
						2.50925e-07	-5.05107e-10		2.25872e-07	-1.63673e-09		2.59639e-07	-1.69417e-10
						2.51331e-07	-5.00301e-10		2.26414e-07	-1.61548e-09		2.59971e-07	-1.73167e-10
						2.51549e-07	-5.17723e-10		2.26694e-07	-1.6253e-09		2.60195e-07	-1.89733e-10
						2.52089e-07	-4.96987e-10		2.26927e-07	-1.64064e-09		2.60667e-07	-1.76919e-10
						2.52969e-07	-4.35995e-10		2.27404e-07	-1.62704e-09		2.60946e-07	-1.87009e-10
						2.52507e-07	-5.34021e-10		2.27703e-07	-1.63448e-09		2.61398e-07	-1.76724e-10
						2.52696e-07	-5.54872e-10		2.27973e-07	-1.64558e-09		2.6185e-07	-1.66178e-10
						2.52871e-07	-5.77415e-10		2.28705e-07	-1.60178e-09		2.6217e-07	-1.71448e-10
						2.54188e-07	-4.64625e-10		2.28716e-07	-1.64331e-09		2.62368e-07	-1.91144e-10
						2.54146e-07	-5.1288e-10		2.292e-07	-1.62897e-09		2.62622e-07	-2.04251e-10
						2.54647e-07	-4.96774e-10		2.2956e-07	-1.62939e-09		2.62891e-07	-2.15481e-10
						2.54603e-07	-5.45281e-10		2.29836e-07	-1.63954e-09		2.63383e-07	-2.00374e-10
						2.54644e-07	-5.83703e-10		2.30219e-07	-1.63714e-09		2.6387e-07	-1.85727e-10
						2.54788e-07	-6.09941e-10		2.30712e-07	-1.62173e-09		2.64014e-07	-2.11855e-10
						2.55887e-07	-5.23038e-10		2.30931e-07	-1.63873e-09		2.64322e-07	-2.18472e-10
						2.56459e-07	-4.98584e-10		2.31337e-07	-1.63374e-09		2.64641e-07	-2.24011e-10
						2.56718e-07	-5.11225e-10		2.31663e-07	-1.63796e-09		2.6499e-07	-2.25732e-10
						2.56522e-07	-5.77651e-10		2.31929e-07	-1.64954e-09		2.65342e-07	-2.27303e-10
						2.56808e-07	-5.87144e-10		2.32453e-07	-1.63049e-09		2.65698e-07	-2.28284e-10
						2.57934e-07	-4.97037e-10		2.3269e-07	-1.6453e-09		2.6602e-07	-2.33191e-10
						2.58183e-07	-5.10783e-10		2.32911e-07	-1.66214e-09		2.66303e-07	-2.42915e-10
						2.58262e-07	-5.44769e-10		2.33328e-07	-1.65578e-09		2.66645e-07	-2.45634e-10
						2.57833e-07	-6.3892e-10		2.33691e-07	-1.65567e-09		2.66882e-07	-2.60803e-10
						2.58551e-07	-5.97142e-10		2.34163e-07	-1.64279e-09		2.67132e-07	-2.74331e-10
						2.59494e-07	-5.28823e-10		2.34477e-07	-1.64857e-09		2.67465e-07	-2.78058e-10
						2.59919e-07	-5.2171e-10		2.3467e-07	-1.66877e-09		2.68077e-07	-2.4876e-10
						2.60386e-07	-5.09797e-10		2.35373e-07	-1.6285e-09		2.68257e-07	-2.70615e-10
						2.59757e-07	-6.2754e-10		2.3568e-07	-1.63526e-09		2.68594e-07	-2.73938e-10
						2.59727e-07	-6.74446e-10		2.35904e-07	-1.65167e-09		2.6877e-07	-2.96343e-10
						2.60731e-07	-5.98905e-10		2.36358e-07	-1.6409e-09		2.69059e-07	-3.05312e-10
						2.62435e-07	-4.40339e-10		2.36723e-07	-1.64068e-09		2.69488e-07	-2.97587e-10
						2.62054e-07	-5.28877e-10		2.37096e-07	-1.63964e-09		2.69679e-07	-3.18236e-10
						2.61743e-07	-6.09033e-10		2.37358e-07	-1.65155e-09		2.6995e-07	-3.29378e-10
						2.61395e-07	-6.93571e-10		2.37623e-07	-1.66321e-09		2.70545e-07	-3.02115e-10
						2.62036e-07	-6.61083e-10		2.38171e-07	-1.64133e-09		2.70663e-07	-3.3151e-10
						2.63365e-07	-5.46881e-10		2.38619e-07	-1.63128e-09		2.71049e-07	-3.28904e-10
						2.64027e-07	-5.11788e-10		2.39073e-07	-1.62054e-09		2.71834e-07	-2.79129e-10
						2.63234e-07	-6.49227e-10		2.39125e-07	-1.65751e-09		2.72941e-07	-1.91191e-10
						2.63034e-07	-7.16292e-10		2.39479e-07	-1.65865e-09		2.73273e-07	-1.95152e-10
						2.63995e-07	-6.45819e-10		2.39995e-07	-1.64049e-09		2.73661e-07	-1.92392e-10
						2.64841e-07	-5.88998e-10		2.40427e-07	-1.63241e-09		2.74025e-07	-1.92538e-10
						2.65836e-07	-5.14491e-10		2.40648e-07	-1.6493e-09		2.74229e-07	-2.11656e-10
						2.65593e-07	-5.86639e-10		2.40923e-07	-1.65982e-09		2.74533e-07	-2.18897e-10
						2.65132e-07	-6.84616e-10		2.41441e-07	-1.64148e-09		2.74896e-07	-2.19122e-10
						2.65539e-07	-6.79786e-10		2.41528e-07	-1.67427e-09		2.75276e-07	-2.17345e-10
						2.67064e-07	-5.42466e-10		2.42042e-07	-1.65645e-09		2.75682e-07	-2.12516e-10
						2.67577e-07	-5.25089e-10		2.42388e-07	-1.65862e-09		2.76165e-07	-1.9863e-10
						2.674e-07	-5.89552e-10		2.42658e-07	-1.66971e-09		2.76327e-07	-2.22729e-10
						2.66939e-07	-6.87543e-10		2.43162e-07	-1.65312e-09		2.76558e-07	-2.38656e-10
						2.67049e-07	-7.17916e-10		2.43535e-07	-1.652e-09		2.76939e-07	-2.36811e-10
						2.68167e-07	-6.28965e-10		2.43944e-07	-1.64657e-09		2.77272e-07	-2.40686e-10
						2.69417e-07	-5.24134e-10		2.44169e-07	-1.66308e-09		2.77526e-07	-2.53759e-10
						2.69175e-07	-5.96286e-10		2.44503e-07	-1.66665e-09		2.78043e-07	-2.35826e-10
						2.68468e-07	-7.23406e-10		2.44969e-07	-1.65454e-09		2.78367e-07	-2.40762e-10
						2.68844e-07	-7.22378e-10		2.45373e-07	-1.64977e-09		2.78792e-07	-2.3384e-10
						2.69697e-07	-6.64679e-10		2.45657e-07	-1.65932e-09		2.79133e-07	-2.36679e-10
						2.70915e-07	-5.63827e-10		2.46131e-07	-1.64618e-09		2.79444e-07	-2.43111e-10
						2.71138e-07	-5.80877e-10		2.46208e-07	-1.68023e-09		2.79807e-07	-2.4338e-10
						2.70692e-07	-6.77142e-10		2.46757e-07	-1.6583e-09		2.80237e-07	-2.35865e-10
						2.70312e-07	-7.65623e-10		2.4707e-07	-1.66436e-09		2.8043e-07	-2.56322e-10
						2.70983e-07	-7.29525e-10		2.47387e-07	-1.66994e-09		2.80921e-07	-2.41421e-10
						2.72146e-07	-6.35162e-10		2.47747e-07	-1.67054e-09		2.81113e-07	-2.62018e-10
						2.72485e-07	-6.38532e-10		2.48141e-07	-1.6669e-09		2.81416e-07	-2.69406e-10
						2.72287e-07	-7.05354e-10		2.48391e-07	-1.68056e-09		2.81777e-07	-2.70045e-10
						2.72065e-07	-7.75258e-10		2.48899e-07	-1.66343e-09		2.82081e-07	-2.77301e-10
						2.72527e-07	-7.63979e-10		2.49255e-07	-1.66449e-09		2.82475e-07	-2.74049e-10
						2.73896e-07	-6.45103e-10		2.49667e-07	-1.65878e-09		2.82913e-07	-2.65383e-10
						2.7461e-07	-6.04055e-10		2.49915e-07	-1.67258e-09		2.83104e-07	-2.8624e-10
						2.74355e-07	-6.77823e-10		2.50376e-07	-1.66116e-09		2.83508e-07	-2.81636e-10
						2.74113e-07	-7.49883e-10		2.50597e-07	-1.67814e-09		2.83748e-07	-2.96628e-10
						2.7452e-07	-7.451e-10		2.511e-07	-1.66166e-09		2.84133e-07	-2.9433e-10
						2.75504e-07	-6.72057e-10		2.51391e-07	-1.67036e-09		2.84299e-07	-3.1817e-10
						2.76146e-07	-6.39543e-10		2.51421e-07	-1.71006e-09		2.84757e-07	-3.07129e-10
						2.76013e-07	-6.98787e-10		2.5198e-07	-1.68705e-09		2.85058e-07	-3.14898e-10
						2.75756e-07	-7.72674e-10		2.52442e-07	-1.67545e-09		2.85445e-07	-3.12474e-10
						2.75915e-07	-7.97305e-10		2.52925e-07	-1.6614e-09		2.85713e-07	-3.24109e-10
						2.77138e-07	-6.9602e-10		2.52921e-07	-1.70518e-09		2.86029e-07	-3.29909e-10
						2.78117e-07	-6.23379e-10		2.53358e-07	-1.69646e-09		2.86516e-07	-3.15738e-10
						2.77786e-07	-7.06102e-10		2.53796e-07	-1.68788e-09		2.86699e-07	-3.37417e-10
						2.77291e-07	-8.08285e-10		2.54026e-07	-1.70387e-09		2.87201e-07	-3.21386e-10
						2.7731e-07	-8.49644e-10		2.54375e-07	-1.70571e-09		2.87437e-07	-3.36746e-10
						2.78077e-07	-8.02205e-10		2.54915e-07	-1.6849e-09		2.87695e-07	-3.49644e-10
						2.79457e-07	-6.82283e-10		2.55394e-07	-1.67146e-09		2.88103e-07	-3.44674e-10
						2.79927e-07	-6.70122e-10		2.55503e-07	-1.70171e-09		2.88305e-07	-3.64099e-10
						2.79417e-07	-7.74076e-10		2.55969e-07	-1.68979e-09		2.88637e-07	-3.6825e-10
						2.791e-07	-8.55282e-10		2.56368e-07	-1.68567e-09		2.88882e-07	-3.82712e-10
						2.79619e-07	-8.37282e-10		2.56549e-07	-1.70753e-09		2.89348e-07	-3.70789e-10
						2.80594e-07	-7.65286e-10		2.56957e-07	-1.70239e-09		2.89727e-07	-3.69324e-10
						2.81542e-07	-6.96399e-10		2.57215e-07	-1.71517e-09		2.89886e-07	-3.94009e-10
						2.81422e-07	-7.5429e-10		2.57608e-07	-1.71168e-09		2.90167e-07	-4.0413e-10
						2.80587e-07	-8.96821e-10		2.5816e-07	-1.68958e-09		2.90439e-07	-4.15322e-10
						2.80618e-07	-9.36711e-10		2.58473e-07	-1.69579e-09		2.90775e-07	-4.18844e-10
						2.8195e-07	-8.22352e-10		2.58822e-07	-1.69776e-09		2.91213e-07	-4.10352e-10
						2.83218e-07	-7.15711e-10		2.59197e-07	-1.69648e-09		2.91561e-07	-4.12701e-10
						2.8331e-07	-7.48349e-10		2.59439e-07	-1.71115e-09		2.91781e-07	-4.30089e-10
						2.82708e-07	-8.63185e-10		2.59795e-07	-1.71227e-09		2.92108e-07	-4.34679e-10
						2.82808e-07	-8.94846e-10		2.60143e-07	-1.71428e-09		2.92359e-07	-4.48577e-10
						2.83903e-07	-8.08811e-10		2.60534e-07	-1.71123e-09		2.92673e-07	-4.54758e-10
						2.8518e-07	-7.01024e-10		2.60876e-07	-1.71392e-09		2.93101e-07	-4.47575e-10
						2.852e-07	-7.42231e-10		2.61315e-07	-1.70519e-09		2.93307e-07	-4.66501e-10
						2.84587e-07	-8.58517e-10		2.61682e-07	-1.70501e-09		2.93672e-07	-4.66748e-10
						2.8429e-07	-9.37233e-10		2.61669e-07	-1.74986e-09		2.93846e-07	-4.89647e-10
						2.8506e-07	-8.89623e-10		2.62195e-07	-1.73084e-09		2.94228e-07	-4.87776e-10
						2.86131e-07	-8.06283e-10		2.62567e-07	-1.73012e-09		2.94566e-07	-4.913e-10
						2.86647e-07	-7.88661e-10		2.62853e-07	-1.73955e-09		2.948e-07	-5.07153e-10
						2.86176e-07	-8.8819e-10		2.63486e-07	-1.70773e-09		2.9504e-07	-5.2214e-10
						2.85854e-07	-9.69861e-10		2.63717e-07	-1.72387e-09		2.95457e-07	-5.16159e-10
						2.86737e-07	-9.08995e-10		2.63906e-07	-1.74476e-09		2.95728e-07	-5.27554e-10
						2.87816e-07	-8.24689e-10		2.64459e-07	-1.72257e-09		2.95992e-07	-5.39843e-10
						2.88418e-07	-7.96965e-10		2.64762e-07	-1.72986e-09		2.9637e-07	-5.38455e-10
						2.87954e-07	-8.95601e-10		2.65023e-07	-1.74223e-09		2.96693e-07	-5.43758e-10
						2.87605e-07	-9.80546e-10		2.65376e-07	-1.74383e-09		2.96951e-07	-5.56734e-10
						2.8798e-07	-9.79724e-10		2.65667e-07	-1.75276e-09		2.9723e-07	-5.67192e-10
						2.89254e-07	-8.72405e-10		2.66143e-07	-1.73965e-09		2.97493e-07	-5.79607e-10
						2.9013e-07	-8.12308e-10		2.66447e-07	-1.74699e-09		2.97689e-07	-5.99799e-10
						2.89867e-07	-8.87046e-10		2.66811e-07	-1.74719e-09		2.98056e-07	-5.99957e-10
						2.89396e-07	-9.86541e-10		2.67157e-07	-1.74954e-09		2.98382e-07	-6.04754e-10
						2.89631e-07	-1.00232e-09		2.67508e-07	-1.75127e-09		2.98814e-07	-5.97112e-10
						2.90605e-07	-9.30594e-10		2.68009e-07	-1.73522e-09		2.98955e-07	-6.23971e-10
						2.91589e-07	-8.57589e-10		2.68209e-07	-1.75508e-09		2.99229e-07	-6.34991e-10
						2.91801e-07	-8.76161e-10		2.68578e-07	-1.75465e-09		2.99609e-07	-6.33482e-10
						2.91369e-07	-9.71063e-10		2.69089e-07	-1.73749e-09		2.99799e-07	-6.54534e-10
						2.91453e-07	-1.00463e-09		2.69326e-07	-1.75272e-09		3.00159e-07	-6.55391e-10
						2.92225e-07	-9.56829e-10		2.69786e-07	-1.74157e-09		3.00426e-07	-6.67406e-10
						2.93249e-07	-8.79189e-10		2.69968e-07	-1.76345e-09		3.0065e-07	-6.84396e-10
						2.93489e-07	-8.94492e-10		2.70173e-07	-1.7825e-09		3.01052e-07	-6.80328e-10
						2.93262e-07	-9.6504e-10		2.70791e-07	-1.75262e-09		3.01162e-07	-7.10852e-10
						2.93085e-07	-1.02972e-09		2.7123e-07	-1.7441e-09		3.01675e-07	-6.9355e-10
						2.93196e-07	-1.0602e-09		2.71507e-07	-1.75461e-09		3.01779e-07	-7.24851e-10
						2.94082e-07	-9.99006e-10		2.71686e-07	-1.7768e-09		3.02052e-07	-7.36097e-10
						2.94748e-07	-9.6363e-10		2.72161e-07	-1.764e-09		3.02275e-07	-7.53324e-10
						2.94541e-07	-1.03189e-09		2.72447e-07	-1.77353e-09		3.02627e-07	-7.55188e-10
						2.94355e-07	-1.09776e-09		2.72841e-07	-1.77027e-09		3.02822e-07	-7.75642e-10
						2.94749e-07	-1.09468e-09		2.73066e-07	-1.78702e-09		3.04375e-07	-6.35205e-10
						2.95362e-07	-1.06569e-09		2.73598e-07	-1.76731e-09		3.0492e-07	-6.14262e-10
						2.96358e-07	-9.91426e-10		2.7383e-07	-1.78324e-09		3.05215e-07	-6.22883e-10
						2.96637e-07	-1.002e-09		2.74202e-07	-1.78269e-09		3.05428e-07	-6.41205e-10
						2.96521e-07	-1.05955e-09		2.7459e-07	-1.78008e-09		3.05805e-07	-6.40073e-10
						2.96416e-07	-1.11565e-09		2.74946e-07	-1.78141e-09		3.06038e-07	-6.56138e-10
						2.97036e-07	-1.08595e-09		2.75371e-07	-1.77448e-09		3.06291e-07	-6.69782e-10
						2.97823e-07	-1.0364e-09		2.75767e-07	-1.77095e-09		3.06548e-07	-6.82966e-10
						2.98394e-07	-1.01249e-09		2.75973e-07	-1.79008e-09		3.06964e-07	-6.77283e-10
						2.98483e-07	-1.04569e-09		2.7646e-07	-1.77573e-09		3.07281e-07	-6.83434e-10
						2.98286e-07	-1.11267e-09		2.76658e-07	-1.79578e-09		3.07599e-07	-6.89334e-10
						2.98445e-07	-1.13773e-09		2.76937e-07	-1.80619e-09		3.07875e-07	-7.00119e-10
						2.99366e-07	-1.07226e-09		2.77439e-07	-1.79015e-09		3.08275e-07	-6.96503e-10
						3.00197e-07	-1.01747e-09		2.77873e-07	-1.78218e-09		3.08483e-07	-7.1542e-10
						3.0039e-07	-1.03834e-09		2.78147e-07	-1.79325e-09		3.08861e-07	-7.14244e-10
						2.99988e-07	-1.12983e-09		2.78404e-07	-1.80628e-09		3.08982e-07	-7.4356e-10
						2.99857e-07	-1.18901e-09		2.78822e-07	-1.80018e-09		3.09405e-07	-7.37124e-10
						3.00675e-07	-1.13589e-09		2.79187e-07	-1.80041e-09		3.09749e-07	-7.39976e-10
						3.01528e-07	-1.07855e-09		2.79566e-07	-1.7989e-09		3.09972e-07	-7.5729e-10
						3.01831e-07	-1.08641e-09		2.79842e-07	-1.80983e-09		3.10256e-07	-7.67324e-10
						3.01516e-07	-1.16753e-09		2.80295e-07	-1.7996e-09		3.10664e-07	-7.62592e-10
						3.01121e-07	-1.25811e-09		2.80724e-07	-1.79227e-09		3.1119e-07	-7.43945e-10
						3.015e-07	-1.25693e-09		2.80735e-07	-1.83442e-09		3.11365e-07	-7.66784e-10
						3.02655e-07	-1.16377e-09		2.81274e-07	-1.81408e-09		3.1178e-07	-7.6131e-10
						3.03112e-07	-1.15349e-09		2.81609e-07	-1.81787e-09		3.11916e-07	-7.88888e-10
						3.02801e-07	-1.23415e-09		2.81968e-07	-1.81888e-09		3.12243e-07	-7.93847e-10
						3.02361e-07	-1.33011e-09		2.82219e-07	-1.83267e-09		3.12616e-07	-7.93398e-10
						3.02802e-07	-1.32165e-09		2.82592e-07	-1.83202e-09		3.12864e-07	-8.07607e-10
						3.03942e-07	-1.23032e-09		2.82997e-07	-1.82757e-09		3.13185e-07	-8.13284e-10
						3.04736e-07	-1.17993e-09		2.83345e-07	-1.82979e-09		3.13442e-07	-8.26618e-10
						3.04855e-07	-1.20975e-09		2.83873e-07	-1.81086e-09		3.13625e-07	-8.48516e-10
						3.04605e-07	-1.28323e-09		2.84026e-07	-1.83624e-09		3.14012e-07	-8.46354e-10
						3.04937e-07	-1.28757e-09		2.84475e-07	-1.82657e-09		3.14135e-07	-8.75552e-10
						3.05891e-07	-1.21836e-09		2.84819e-07	-1.82937e-09		3.14618e-07	-8.61964e-10
						3.06746e-07	-1.16079e-09		2.85249e-07	-1.82201e-09		3.14905e-07	-8.71725e-10
						3.06682e-07	-1.2123e-09		2.85514e-07	-1.83405e-09		3.15212e-07	-8.78978e-10
						3.06394e-07	-1.29026e-09		2.85854e-07	-1.83739e-09		3.15352e-07	-9.06081e-10
						3.06285e-07	-1.34693e-09		2.86023e-07	-1.86091e-09		3.15696e-07	-9.09149e-10
						3.06973e-07	-1.30933e-09		2.86565e-07	-1.84022e-09		3.16005e-07	-9.16177e-10
						3.07766e-07	-1.25913e-09		2.86789e-07	-1.85731e-09		3.16262e-07	-9.29535e-10
						3.08071e-07	-1.26688e-09		2.8727e-07	-1.84391e-09		3.16481e-07	-9.47326e-10
						3.07876e-07	-1.3338e-09		2.8756e-07	-1.8531e-09		3.16775e-07	-9.56258e-10
						3.07625e-07	-1.40743e-09		2.87911e-07	-1.85506e-09		3.17075e-07	-9.64393e-10
						3.08231e-07	-1.37946e-09		2.88248e-07	-1.85867e-09		3.17475e-07	-9.60761e-10
						3.08826e-07	-1.35272e-09		2.88538e-07	-1.86795e-09		3.17518e-07	-9.99424e-10
						3.09278e-07	-1.34314e-09		2.89039e-07	-1.85227e-09		3.1794e-07	-9.93163e-10
						3.09127e-07	-1.4047e-09		2.89293e-07	-1.86562e-09		3.1816e-07	-1.01084e-09
						3.08825e-07	-1.48455e-09		2.89631e-07	-1.86929e-09		3.18433e-07	-1.02224e-09
						3.08948e-07	-1.51376e-09		2.89997e-07	-1.86946e-09		3.18622e-07	-1.04365e-09
						3.09593e-07	-1.48117e-09		2.90211e-07	-1.88778e-09		3.19042e-07	-1.03763e-09
						3.1017e-07	-1.45674e-09		2.90489e-07	-1.89842e-09		3.19339e-07	-1.0462e-09
						3.10529e-07	-1.45801e-09		2.90828e-07	-1.90189e-09		3.19573e-07	-1.06224e-09
						3.11047e-07	-1.44046e-09		2.91473e-07	-1.86905e-09		3.19987e-07	-1.05692e-09
						3.11333e-07	-1.45047e-09		2.91787e-07	-1.87549e-09		3.20362e-07	-1.0563e-09
						3.11995e-07	-1.41596e-09		2.91995e-07	-1.8944e-09		3.20585e-07	-1.07366e-09
						3.1282e-07	-1.36204e-09		2.92103e-07	-1.92532e-09		3.20948e-07	-1.07446e-09
						3.13064e-07	-1.37707e-09		2.92852e-07	-1.88015e-09		3.21212e-07	-1.08693e-09
						3.13064e-07	-1.42095e-09		2.92803e-07	-1.92968e-09		3.21388e-07	-1.10993e-09
						3.13274e-07	-1.43995e-09		2.93484e-07	-1.89253e-09		3.21523e-07	-1.13769e-09
						3.14874e-07	-1.29425e-09		2.93734e-07	-1.90653e-09		3.21884e-07	-1.13861e-09
						3.1592e-07	-1.21406e-09		2.93963e-07	-1.92317e-09		3.22145e-07	-1.15158e-09
						3.16384e-07	-1.20301e-09		2.94284e-07	-1.92878e-09		3.22556e-07	-1.14668e-09
						3.16378e-07	-1.24773e-09		2.94787e-07	-1.9129e-09		3.22709e-07	-1.17238e-09
						3.16438e-07	-1.28448e-09		2.94818e-07	-1.95288e-09		3.23031e-07	-1.17799e-09
						3.16603e-07	-1.30895e-09		2.95389e-07	-1.92891e-09		3.23354e-07	-1.18358e-09
						3.17014e-07	-1.30415e-09		2.95712e-07	-1.93432e-09		3.23427e-07	-1.21875e-09
						3.17297e-07	-1.31459e-09		2.96291e-07	-1.9093e-09		3.23819e-07	-1.2161e-09
						3.17287e-07	-1.35968e-09		2.96471e-07	-1.93165e-09		3.23954e-07	-1.24397e-09
						3.17567e-07	-1.3704e-09		2.96851e-07	-1.93035e-09		3.24334e-07	-1.24277e-09
						3.17837e-07	-1.38236e-09		2.9727e-07	-1.92441e-09		3.25453e-07	-1.15393e-09
						3.18282e-07	-1.37346e-09		2.97444e-07	-1.94747e-09		3.262e-07	-1.10935e-09
						3.18834e-07	-1.35193e-09		2.97912e-07	-1.9357e-09		3.26481e-07	-1.11984e-09
						3.19122e-07	-1.36189e-09		2.98115e-07	-1.95544e-09		3.26674e-07	-1.14088e-09
						3.19064e-07	-1.4127e-09		2.98507e-07	-1.95254e-09		3.27028e-07	-1.14272e-09
						3.19267e-07	-1.4325e-09		2.98954e-07	-1.94334e-09		3.27256e-07	-1.15962e-09
						3.19584e-07	-1.43894e-09		2.99186e-07	-1.95961e-09		3.27585e-07	-1.16446e-09
						3.20131e-07	-1.41821e-09		2.99636e-07	-1.94994e-09		3.27852e-07	-1.17658e-09
						3.20588e-07	-1.40789e-09		2.99983e-07	-1.9526e-09		3.27979e-07	-1.20548e-09
						3.20731e-07	-1.43496e-09		3.00172e-07	-1.97395e-09		3.2834e-07	-1.20655e-09
						3.20814e-07	-1.46908e-09		3.00534e-07	-1.97474e-09		3.28656e-07	-1.21307e-09
						3.21334e-07	-1.45146e-09		3.01004e-07	-1.96277e-09		3.28829e-07	-1.23633e-09
						3.21931e-07	-1.42456e-09		3.01254e-07	-1.97695e-09		3.29087e-07	-1.2498e-09
						3.22412e-07	-1.41166e-09		3.016e-07	-1.97973e-09		3.29376e-07	-1.25939e-09
						3.22581e-07	-1.43567e-09		3.01974e-07	-1.97918e-09		3.29514e-07	-1.28688e-09
						3.22785e-07	-1.45539e-09		3.02417e-07	-1.97036e-09		3.29918e-07	-1.28289e-09
						3.22869e-07	-1.48948e-09		3.02426e-07	-2.01296e-09		3.30218e-07	-1.29124e-09
						3.23195e-07	-1.49485e-09		3.02759e-07	-2.0173e-09		3.30622e-07	-1.28726e-09
						3.23708e-07	-1.47809e-09		3.03214e-07	-2.00719e-09		3.30656e-07	-1.32708e-09
						3.23852e-07	-1.50491e-09		3.03425e-07	-2.02597e-09		3.30879e-07	-1.34463e-09
						3.23903e-07	-1.54289e-09		3.03889e-07	-2.0148e-09		3.31352e-07	-1.33248e-09
						3.23836e-07	-1.59484e-09		3.04426e-07	-1.99488e-09		3.31476e-07	-1.36172e-09
						3.2438e-07	-1.57439e-09		3.04547e-07	-2.02429e-09		3.31883e-07	-1.35741e-09
						3.24894e-07	-1.55748e-09		3.05051e-07	-2.00837e-09		3.3223e-07	-1.36027e-09
						3.25215e-07	-1.5635e-09		3.0516e-07	-2.03942e-09		3.32433e-07	-1.38015e-09
						3.25264e-07	-1.60177e-09		3.05585e-07	-2.03275e-09		3.32717e-07	-1.39032e-09
						3.25202e-07	-1.65311e-09		3.05882e-07	-2.04138e-09		3.33062e-07	-1.39339e-09
						3.25374e-07	-1.6767e-09		3.06429e-07	-2.02033e-09		3.33275e-07	-1.41211e-09
						3.26244e-07	-1.61761e-09		3.06532e-07	-2.05202e-09		3.33508e-07	-1.42845e-09
						3.2681e-07	-1.59457e-09		3.06959e-07	-2.04517e-09		3.33862e-07	-1.43036e-09
						3.26811e-07	-1.6385e-09		3.07215e-07	-2.05862e-09		3.34071e-07	-1.44967e-09
						3.26916e-07	-1.67008e-09		3.07571e-07	-2.06029e-09		3.34203e-07	-1.47782e-09
						3.27284e-07	-1.67054e-09		3.07972e-07	-2.05662e-09		3.34655e-07	-1.46836e-09
						3.27869e-07	-1.64525e-09		3.08182e-07	-2.07556e-09		3.34869e-07	-1.48692e-09
						3.28303e-07	-1.63782e-09		3.08529e-07	-2.07823e-09		3.37181e-07	-1.25684e-09
						3.28482e-07	-1.66066e-09		3.08968e-07	-2.06999e-09		3.50848e-07	3.188e-10
						3.28437e-07	-1.71014e-09		3.0922e-07	-2.08403e-09		3.51254e-07	3.22848e-10
						3.28714e-07	-1.72128e-09		3.09652e-07	-2.07663e-09		3.51539e-07	3.12757e-10
						3.29223e-07	-1.70517e-09		3.09987e-07	-2.08084e-09		3.51799e-07	2.99511e-10
						3.30307e-07	-1.62069e-09		3.10387e-07	-2.07725e-09		3.52102e-07	2.91486e-10
						3.30628e-07	-1.62675e-09		3.10416e-07	-2.1177e-09		3.52635e-07	3.10672e-10
						3.30842e-07	-1.64549e-09		3.10969e-07	-2.096e-09		3.52874e-07	2.94993e-10
						3.30909e-07	-1.68167e-09		3.11268e-07	-2.1046e-09		3.53318e-07	3.03634e-10
						3.31314e-07	-1.67778e-09		3.11373e-07	-2.13592e-09		3.53688e-07	3.03498e-10
						3.31801e-07	-1.66406e-09		3.11941e-07	-2.11255e-09		3.53871e-07	2.8115e-10
						3.3194e-07	-1.69161e-09		3.12117e-07	-2.13557e-09		3.54291e-07	2.86986e-10
						3.31888e-07	-1.74197e-09		3.12631e-07	-2.11849e-09		3.54822e-07	3.0578e-10
						3.31898e-07	-1.7848e-09		3.12852e-07	-2.13626e-09		3.55169e-07	3.03016e-10
						3.32275e-07	-1.78433e-09		3.13162e-07	-2.14336e-09		3.55523e-07	3.00845e-10
						3.32742e-07	-1.77301e-09		3.13602e-07	-2.13511e-09		3.55884e-07	2.99621e-10
						3.3308e-07	-1.77711e-09		3.13726e-07	-2.16433e-09		3.56151e-07	2.87307e-10
						3.33287e-07	-1.7967e-09		3.14063e-07	-2.16833e-09		3.56632e-07	3.00172e-10
						3.33361e-07	-1.83202e-09		3.14409e-07	-2.17123e-09		3.57118e-07	3.13881e-10
						3.33864e-07	-1.81651e-09		3.14722e-07	-2.17813e-09		3.57457e-07	3.09919e-10
						3.3434e-07	-1.80415e-09		3.15104e-07	-2.17677e-09		3.57726e-07	2.97822e-10
						3.34822e-07	-1.79124e-09		3.1543e-07	-2.18196e-09		3.58111e-07	2.99431e-10
						3.35136e-07	-1.7981e-09		3.15823e-07	-2.17934e-09		3.58432e-07	2.93402e-10
						3.35476e-07	-1.80195e-09		3.16114e-07	-2.18881e-09		3.58855e-07	2.99469e-10
						3.35794e-07	-1.80849e-09		3.16469e-07	-2.19069e-09		3.59236e-07	3.00581e-10
						3.36087e-07	-1.81791e-09		3.16782e-07	-2.19761e-09		3.59678e-07	3.08972e-10
						3.3642e-07	-1.82247e-09		3.17156e-07	-2.19717e-09		3.59962e-07	2.98549e-10
						3.3686e-07	-1.81456e-09		3.17409e-07	-2.21113e-09		3.60411e-07	3.07629e-10
						3.36799e-07	-1.86592e-09		3.17648e-07	-2.22685e-09		3.60829e-07	3.13071e-10
						3.36994e-07	-1.88689e-09		3.18091e-07	-2.21831e-09		3.61211e-07	3.143e-10
						3.37174e-07	-1.90982e-09		3.18434e-07	-2.22153e-09		3.61537e-07	3.08969e-10
						3.37733e-07	-1.8877e-09		3.18775e-07	-2.22519e-09		3.61743e-07	2.89167e-10
						3.37701e-07	-1.93564e-09		3.19074e-07	-2.23371e-09		3.6223e-07	3.02755e-10
						3.3798e-07	-1.94679e-09		3.19424e-07	-2.2362e-09		3.62695e-07	3.13916e-10
						3.38065e-07	-1.9809e-09		3.19741e-07	-2.24258e-09		3.63012e-07	3.07277e-10
						3.38533e-07	-1.96953e-09		3.199e-07	-2.2678e-09		3.63515e-07	3.22847e-10
						3.38799e-07	-1.98226e-09		3.20169e-07	-2.27984e-09		3.63817e-07	3.14494e-10
						3.3926e-07	-1.97185e-09		3.20594e-07	-2.27348e-09		3.64039e-07	2.96741e-10
						3.39234e-07	-2.01909e-09		3.20876e-07	-2.28411e-09		3.64439e-07	3.00092e-10
						3.39475e-07	-2.03463e-09		3.21191e-07	-2.29067e-09		3.65067e-07	3.30458e-10
						3.39687e-07	-2.0537e-09		3.21555e-07	-2.29158e-09		3.65196e-07	3.01586e-10
						3.39988e-07	-2.06239e-09		3.21698e-07	-2.31867e-09		3.65491e-07	2.92384e-10
						3.40383e-07	-2.0597e-09		3.22136e-07	-2.31075e-09		3.65918e-07	2.99019e-10
						3.40777e-07	-2.05724e-09		3.22505e-07	-2.31106e-09		3.66408e-07	3.12886e-10
						3.41242e-07	-2.0463e-09		3.22651e-07	-2.33783e-09		3.66701e-07	3.03466e-10
						3.41497e-07	-2.06021e-09		3.2314e-07	-2.32391e-09		3.67082e-07	3.0446e-10
						3.41861e-07	-2.06136e-09		3.23279e-07	-2.35145e-09		3.67407e-07	2.98869e-10
						3.4231e-07	-2.05227e-09		3.23719e-07	-2.34334e-09		3.67925e-07	3.16134e-10
						3.42843e-07	-2.03337e-09		3.23967e-07	-2.35804e-09		3.68172e-07	3.01314e-10
						3.42863e-07	-2.07519e-09		3.24283e-07	-2.3647e-09		3.68459e-07	2.91056e-10
						3.43129e-07	-2.08794e-09		3.2451e-07	-2.38173e-09		3.69043e-07	3.16218e-10
						3.43318e-07	-2.1098e-09		3.24897e-07	-2.37986e-09		3.69242e-07	2.95657e-10
						3.43696e-07	-2.10916e-09		3.25309e-07	-2.37517e-09		3.69771e-07	3.14176e-10
						3.4405e-07	-2.11155e-09		3.254e-07	-2.4084e-09		3.69914e-07	2.86995e-10
						3.44111e-07	-2.14848e-09		3.25915e-07	-2.39154e-09		3.70479e-07	3.09751e-10
						3.44188e-07	-2.18373e-09		3.26121e-07	-2.41125e-09		3.70896e-07	3.1505e-10
						3.44129e-07	-2.23485e-09		3.26402e-07	-2.42196e-09		3.71161e-07	3.02197e-10
						3.51868e-07	-1.362e-09		3.26748e-07	-2.42497e-09		3.71658e-07	3.1701e-10
						3.61081e-07	-3.14588e-10		3.27035e-07	-2.43518e-09		3.71735e-07	2.81907e-10
						3.61493e-07	-3.09927e-10		3.27386e-07	-2.43769e-09		3.72279e-07	3.02329e-10
						3.61508e-07	-3.5237e-10		3.27821e-07	-2.43014e-09		3.72569e-07	2.92437e-10
						3.6193e-07	-3.46636e-10		3.27804e-07	-2.47624e-09		3.73084e-07	3.09362e-10
						3.62342e-07	-3.42123e-10		3.28238e-07	-2.46897e-09		3.73461e-07	3.09769e-10
						3.62815e-07	-3.30382e-10		3.28599e-07	-2.47028e-09		3.73829e-07	3.09194e-10
						3.62957e-07	-3.57759e-10		3.28941e-07	-2.47387e-09		3.74168e-07	3.05132e-10
						3.63445e-07	-3.44184e-10		3.29218e-07	-2.48511e-09		3.74375e-07	2.85488e-10
						3.63752e-07	-3.52164e-10		3.29312e-07	-2.51814e-09		3.74861e-07	2.98879e-10
						3.6427e-07	-3.35027e-10		3.29809e-07	-2.50343e-09		3.75275e-07	3.0375e-10
						3.64761e-07	-3.21123e-10		3.30158e-07	-2.50611e-09		3.75769e-07	3.18136e-10
						3.65103e-07	-3.24889e-10		3.30463e-07	-2.51416e-09		3.75808e-07	2.78505e-10
						3.65252e-07	-3.51527e-10		3.30738e-07	-2.5257e-09		3.76457e-07	3.1118e-10
						3.65682e-07	-3.44875e-10		3.30973e-07	-2.54201e-09		3.76589e-07	2.82527e-10
						3.66094e-07	-3.4034e-10		3.31293e-07	-2.54816e-09		3.77134e-07	3.03006e-10
						3.66596e-07	-3.25156e-10		3.31677e-07	-2.54691e-09		3.77501e-07	3.0219e-10
						3.66992e-07	-3.22476e-10		3.3185e-07	-2.57041e-09		3.77845e-07	2.98765e-10
						3.67059e-07	-3.58959e-10		3.32241e-07	-2.56833e-09		3.78096e-07	2.84238e-10
						3.67371e-07	-3.66354e-10		3.32406e-07	-2.59293e-09		3.78489e-07	2.86506e-10
						3.67914e-07	-3.46236e-10		3.32702e-07	-2.60212e-09		3.79163e-07	3.22214e-10
						3.68387e-07	-3.3444e-10		3.32905e-07	-2.62206e-09		3.79474e-07	3.14951e-10
						3.68708e-07	-3.40734e-10		3.33403e-07	-2.60735e-09		3.79872e-07	3.17709e-10
						3.69078e-07	-3.41296e-10		3.33629e-07	-2.62478e-09		3.80122e-07	3.0317e-10
						3.69228e-07	-3.67908e-10		3.33963e-07	-2.62929e-09		3.80545e-07	3.09023e-10
						3.69885e-07	-3.34301e-10		3.34171e-07	-2.64896e-09		3.80934e-07	3.10871e-10
						3.70161e-07	-3.45917e-10		3.34404e-07	-2.66541e-09		3.81072e-07	2.8288e-10
						3.70603e-07	-3.37963e-10		3.34887e-07	-2.65237e-09		3.8158e-07	2.98823e-10
						3.70927e-07	-3.43929e-10		3.351e-07	-2.67139e-09		3.81876e-07	2.89667e-10
						3.71216e-07	-3.53963e-10		3.35219e-07	-2.70147e-09		3.82202e-07	2.84063e-10
						3.71876e-07	-3.20052e-10		3.35728e-07	-2.68546e-09		3.82643e-07	2.92006e-10
						3.7231e-07	-3.13049e-10		3.36035e-07	-2.69322e-09		3.83028e-07	2.93389e-10
						3.72332e-07	-3.54855e-10		3.36363e-07	-2.69852e-09		3.83562e-07	3.12368e-10
						3.72725e-07	-3.52684e-10		3.36355e-07	-2.7438e-09		3.83755e-07	2.91008e-10
						3.7316e-07	-3.45341e-10		3.36772e-07	-2.73862e-09		3.84307e-07	3.12077e-10
						3.73514e-07	-3.47775e-10		3.37097e-07	-2.7443e-09		3.84426e-07	2.81813e-10
						3.73906e-07	-3.45749e-10		3.37389e-07	-2.75389e-09		3.84852e-07	2.88077e-10
						3.7416e-07	-3.60041e-10		3.37625e-07	-2.77021e-09		3.8536e-07	3.03925e-10
						3.74779e-07	-3.31101e-10		3.37942e-07	-2.7769e-09		3.85751e-07	3.05933e-10
						3.75173e-07	-3.28794e-10		3.38284e-07	-2.78062e-09		3.86159e-07	3.1005e-10
						3.75351e-07	-3.52029e-10		3.38539e-07	-2.79473e-09		3.86557e-07	3.12825e-10
						3.75767e-07	-3.47128e-10		3.38752e-07	-2.81378e-09		3.86834e-07	3.014e-10
						3.7619e-07	-3.41511e-10		3.39075e-07	-2.81966e-09		3.87141e-07	2.93398e-10
						3.76614e-07	-3.35598e-10		3.39365e-07	-2.82972e-09		3.8739e-07	2.78625e-10
						3.76908e-07	-3.45202e-10		3.39659e-07	-2.83898e-09		3.8789e-07	2.93513e-10
						3.77319e-07	-3.40947e-10		3.39983e-07	-2.84497e-09		3.88172e-07	2.8264e-10
						3.77637e-07	-3.47657e-10		3.40301e-07	-2.85148e-09		3.88758e-07	3.07738e-10
						3.78136e-07	-3.32909e-10		3.40628e-07	-2.85709e-09		3.88981e-07	2.89811e-10
						3.7845e-07	-3.40104e-10		3.40885e-07	-2.87091e-09		3.8944e-07	2.99858e-10
						3.78787e-07	-3.44644e-10		3.41135e-07	-2.88569e-09		3.899e-07	3.10075e-10
						3.79267e-07	-3.32166e-10		3.4151e-07	-2.88551e-09		3.90291e-07	3.1207e-10
						3.7949e-07	-3.50173e-10		3.4164e-07	-2.91436e-09		3.90509e-07	2.93514e-10
						3.79944e-07	-3.40727e-10		3.4205e-07	-2.91013e-09		3.90978e-07	3.04754e-10
						3.80264e-07	-3.47389e-10		3.42163e-07	-2.94106e-09		3.91265e-07	2.94436e-10
						3.80605e-07	-3.51366e-10		3.42592e-07	-2.93449e-09		3.91595e-07	2.89117e-10
						3.81139e-07	-3.32551e-10		3.42792e-07	-2.95523e-09		3.92262e-07	3.23761e-10
						3.81511e-07	-3.32771e-10		3.43153e-07	-2.95671e-09		3.9235e-07	2.89835e-10
						3.8186e-07	-3.36029e-10		3.43497e-07	-2.96024e-09		3.9288e-07	3.08207e-10
						3.82274e-07	-3.31349e-10		3.43644e-07	-2.98725e-09		3.933e-07	3.13624e-10
						3.82586e-07	-3.38928e-10		3.44045e-07	-2.98408e-09		3.93417e-07	2.83152e-10
						3.83134e-07	-3.18397e-10		3.44246e-07	-3.00455e-09		3.93879e-07	2.93593e-10
						3.83346e-07	-3.37734e-10		3.44511e-07	-3.01743e-09		3.94375e-07	3.07839e-10
						3.83701e-07	-3.40091e-10		3.44762e-07	-3.03221e-09		3.94721e-07	3.04535e-10
						3.83965e-07	-3.53284e-10		3.4508e-07	-3.03881e-09		3.94831e-07	2.7321e-10
						3.84345e-07	-3.52685e-10		3.45528e-07	-3.03002e-09		3.95437e-07	3.00592e-10
						3.84941e-07	-3.26626e-10		3.45567e-07	-3.0698e-09		3.95922e-07	3.13597e-10
						3.85427e-07	-3.13497e-10		3.45868e-07	-3.0786e-09		3.95957e-07	2.73434e-10
						3.85558e-07	-3.4254e-10		3.46126e-07	-3.09236e-09		3.96578e-07	3.02484e-10
						3.85924e-07	-3.43531e-10		3.46373e-07	-3.10745e-09		3.96864e-07	2.9208e-10
						3.86255e-07	-3.48816e-10		3.46746e-07	-3.10761e-09		3.97279e-07	2.96818e-10
						3.86749e-07	-3.34767e-10		3.4701e-07	-3.1208e-09		3.975e-07	2.78533e-10
						3.8691e-07	-3.60185e-10		3.47283e-07	-3.13286e-09		3.97907e-07	2.8245e-10
						3.87297e-07	-3.5895e-10		3.47491e-07	-3.1526e-09		3.98384e-07	2.9443e-10
						3.87756e-07	-3.48978e-10		3.47759e-07	-3.16517e-09		3.98697e-07	2.87128e-10
						3.88023e-07	-3.61846e-10		3.47968e-07	-3.18479e-09		3.99059e-07	2.8557e-10
						3.88785e-07	-3.1612e-10		3.48378e-07	-3.1807e-09		3.99406e-07	2.82278e-10
						3.89035e-07	-3.31035e-10		3.48763e-07	-3.17944e-09		3.99925e-07	2.99426e-10
						3.89334e-07	-3.40094e-10		3.48917e-07	-3.2057e-09		4.00251e-07	2.93491e-10
						3.89838e-07	-3.24955e-10		3.50414e-07	-3.07274e-09		4.00647e-07	2.9598e-10
						3.89938e-07	-3.57648e-10		3.50759e-07	-3.07632e-09		4.01066e-07	3.0116e-10
						3.906e-07	-3.23663e-10		3.51094e-07	-3.08104e-09		4.01385e-07	2.94589e-10
						3.90846e-07	-3.38966e-10		3.51292e-07	-3.10198e-09		4.01681e-07	2.85073e-10
						3.91256e-07	-3.35072e-10		3.51625e-07	-3.10708e-09		4.02153e-07	2.96643e-10
						3.91578e-07	-3.41401e-10		3.51877e-07	-3.12168e-09		4.02459e-07	2.88454e-10
						3.91941e-07	-3.42988e-10		3.52193e-07	-3.12862e-09		4.0289e-07	2.95044e-10
						3.92388e-07	-3.34525e-10		3.52463e-07	-3.141e-09		4.0307e-07	2.71942e-10
						3.92759e-07	-3.35083e-10		3.52688e-07	-3.1589e-09		4.03604e-07	2.9066e-10
						3.93216e-07	-3.25551e-10		3.53024e-07	-3.16348e-09		4.03991e-07	2.9206e-10
						3.93613e-07	-3.23003e-10		3.5321e-07	-3.18604e-09		4.04484e-07	3.05909e-10
						3.93736e-07	-3.53094e-10		3.53471e-07	-3.19955e-09		4.04662e-07	2.82593e-10
						3.94384e-07	-3.2084e-10		3.53979e-07	-3.18377e-09		4.05228e-07	3.05081e-10
						3.94498e-07	-3.51931e-10		3.54051e-07	-3.21974e-09		4.05556e-07	2.99519e-10
						3.94965e-07	-3.41149e-10		3.54485e-07	-3.2128e-09		4.05979e-07	3.05184e-10
						3.95175e-07	-3.60895e-10		3.54757e-07	-3.22514e-09		4.06287e-07	2.97203e-10
						3.95577e-07	-3.57832e-10		3.54921e-07	-3.25023e-09		4.06853e-07	3.19759e-10
						3.96167e-07	-3.32456e-10		3.55118e-07	-3.27134e-09		4.07013e-07	2.94166e-10
						3.96481e-07	-3.39913e-10		3.55395e-07	-3.28308e-09		4.07327e-07	2.86799e-10
						3.96754e-07	-3.52131e-10		3.55827e-07	-3.27627e-09		4.07868e-07	3.06454e-10
						3.97216e-07	-3.42047e-10		3.56039e-07	-3.29575e-09		4.08125e-07	2.92413e-10
						3.97415e-07	-3.63028e-10		3.5639e-07	-3.29874e-09		4.08574e-07	3.01059e-10
						3.98008e-07	-3.37312e-10		3.56707e-07	-3.30573e-09		4.08995e-07	3.06373e-10
						3.98367e-07	-3.39374e-10		3.56845e-07	-3.33382e-09		4.09135e-07	2.78417e-10
						3.98815e-07	-3.30978e-10		3.57257e-07	-3.32953e-09		4.09667e-07	2.96938e-10
						3.99054e-07	-3.47213e-10		3.57499e-07	-3.34542e-09		4.09967e-07	2.88041e-10
						3.99564e-07	-3.31385e-10		3.57616e-07	-3.37607e-09		4.10464e-07	3.02257e-10
						3.9993e-07	-3.32635e-10		3.57918e-07	-3.38488e-09		4.10771e-07	2.94136e-10
						4.00351e-07	-3.27489e-10		3.58118e-07	-3.40583e-09		4.11022e-07	2.7934e-10
						4.00433e-07	-3.62453e-10		3.58487e-07	-3.40665e-09		4.11431e-07	2.83347e-10
						4.01116e-07	-3.26049e-10		3.58707e-07	-3.42514e-09		4.11838e-07	2.86891e-10
						4.01295e-07	-3.49503e-10		3.59e-07	-3.43497e-09		4.12419e-07	3.1123e-10
						4.01979e-07	-3.13136e-10		3.59244e-07	-3.4506e-09		4.12767e-07	3.07932e-10
						4.01987e-07	-3.5685e-10		3.59479e-07	-3.46739e-09		4.1316e-07	3.09913e-10
						4.026e-07	-3.28848e-10		3.60515e-07	-3.38915e-09		4.13402e-07	2.94081e-10
						4.02739e-07	-3.56994e-10		3.75605e-07	-1.64549e-09		4.13783e-07	2.94649e-10
						4.03262e-07	-3.39704e-10		3.76329e-07	-1.60429e-09		4.14102e-07	2.87768e-10
						4.03645e-07	-3.38967e-10		3.76571e-07	-1.62026e-09		4.14615e-07	3.03998e-10
						4.0405e-07	-3.35731e-10		3.77046e-07	-1.60858e-09		4.14904e-07	2.9367e-10
						4.04442e-07	-3.33878e-10		3.77292e-07	-1.62398e-09		4.15283e-07	2.93981e-10
						4.04696e-07	-3.484e-10		3.77676e-07	-1.6231e-09		4.15611e-07	2.88222e-10
						4.05083e-07	-3.47242e-10		3.7827e-07	-1.59729e-09		4.16003e-07	2.90172e-10
						4.05577e-07	-3.33415e-10		3.78424e-07	-1.62379e-09		4.16505e-07	3.05094e-10
						4.06064e-07	-3.20371e-10		3.78821e-07	-1.62132e-09		4.16957e-07	3.14035e-10
						4.06361e-07	-3.29954e-10		3.79251e-07	-1.61506e-09		4.17188e-07	2.96665e-10
						4.06454e-07	-3.63535e-10		3.79698e-07	-1.6066e-09		4.1754e-07	2.93893e-10
						4.07064e-07	-3.36036e-10		3.79894e-07	-1.62812e-09		4.18008e-07	3.04642e-10
						4.07449e-07	-3.35044e-10		3.80507e-07	-1.60013e-09		4.18173e-07	2.79515e-10
						4.0768e-07	-3.52365e-10		3.80608e-07	-1.63273e-09		4.18605e-07	2.86268e-10
						4.08152e-07	-3.41134e-10		3.81253e-07	-1.60098e-09		4.19064e-07	2.95945e-10
						4.08676e-07	-3.23732e-10		3.81563e-07	-1.60899e-09		4.19498e-07	3.0273e-10
						4.09008e-07	-3.29101e-10		3.81877e-07	-1.61632e-09		4.19755e-07	2.88539e-10
						4.09321e-07	-3.36838e-10		3.82361e-07	-1.60363e-09		4.20357e-07	3.15237e-10
						4.09829e-07	-3.21374e-10		3.82691e-07	-1.60919e-09		4.20441e-07	2.80548e-10
						4.10121e-07	-3.31391e-10		3.83069e-07	-1.60916e-09		4.20944e-07	2.95532e-10
						4.10497e-07	-3.31602e-10		3.83312e-07	-1.62499e-09		4.21336e-07	2.97274e-10
						4.1086e-07	-3.33419e-10		3.83773e-07	-1.61498e-09		4.21647e-07	2.89494e-10
						4.11216e-07	-3.36037e-10		3.83868e-07	-1.6485e-09		4.22193e-07	3.09464e-10
						4.1159e-07	-3.36289e-10		3.84571e-07	-1.6099e-09		4.22496e-07	3.00843e-10
						4.11937e-07	-3.39973e-10		3.84878e-07	-1.61824e-09		4.22995e-07	3.15205e-10
						4.12276e-07	-3.4453e-10		3.85237e-07	-1.62047e-09		4.23431e-07	3.22357e-10
						4.1278e-07	-3.2959e-10		3.85706e-07	-1.60949e-09		4.23638e-07	3.02074e-10
						4.13099e-07	-3.36512e-10		3.85999e-07	-1.61956e-09		4.24042e-07	3.0532e-10
						4.13474e-07	-3.36925e-10		3.86446e-07	-1.61134e-09		4.24289e-07	2.89914e-10
						4.13945e-07	-3.25895e-10		3.86738e-07	-1.62141e-09		4.24582e-07	2.79967e-10
						4.14187e-07	-3.41997e-10		3.87109e-07	-1.6222e-09		4.25012e-07	2.86276e-10
						4.14764e-07	-3.1829e-10		3.87399e-07	-1.63261e-09		4.25551e-07	3.05512e-10
						4.14974e-07	-3.38187e-10		3.88046e-07	-1.60061e-09		4.25929e-07	3.05452e-10
						4.15369e-07	-3.36176e-10		3.88223e-07	-1.62436e-09		4.26263e-07	3.00417e-10
						4.15748e-07	-3.36071e-10		3.88649e-07	-1.6186e-09		4.26579e-07	2.93205e-10
						4.15943e-07	-3.57784e-10		3.89046e-07	-1.61637e-09		4.2688e-07	2.84125e-10
						4.16432e-07	-3.44553e-10		3.89441e-07	-1.61431e-09		4.27278e-07	2.86623e-10
						4.17011e-07	-3.20822e-10		3.89745e-07	-1.62304e-09		4.27803e-07	3.04067e-10
						4.17417e-07	-3.17432e-10		3.90101e-07	-1.62567e-09		4.27944e-07	2.76104e-10
						4.1766e-07	-3.33551e-10		3.90571e-07	-1.61472e-09		4.28503e-07	2.97581e-10
						4.18139e-07	-3.2169e-10		3.91106e-07	-1.5961e-09		4.28751e-07	2.82239e-10
						4.18335e-07	-3.43185e-10		3.914e-07	-1.60592e-09		4.29113e-07	2.80434e-10
						4.18685e-07	-3.46487e-10		3.91718e-07	-1.61312e-09		4.29533e-07	2.85483e-10
						4.1921e-07	-3.29087e-10		3.92069e-07	-1.61626e-09		4.30055e-07	3.02653e-10
						4.19516e-07	-3.37713e-10		3.92442e-07	-1.6169e-09		4.30497e-07	3.10278e-10
						4.19891e-07	-3.38033e-10		3.92738e-07	-1.62659e-09		4.30659e-07	2.84673e-10
						4.2025e-07	-3.40452e-10		3.93105e-07	-1.62794e-09		4.31056e-07	2.8695e-10
						4.20721e-07	-3.29507e-10		3.937e-07	-1.6023e-09		4.31498e-07	2.94542e-10
						4.2098e-07	-3.43642e-10		3.93983e-07	-1.61355e-09		4.31861e-07	2.92937e-10
						4.21356e-07	-3.43777e-10		3.94303e-07	-1.62045e-09		4.32165e-07	2.8418e-10
						4.21789e-07	-3.37334e-10		3.94623e-07	-1.62732e-09		4.32692e-07	3.01846e-10
						4.2203e-07	-3.53647e-10		3.95127e-07	-1.61244e-09		4.32835e-07	2.74035e-10
						4.22842e-07	-3.02358e-10		3.95463e-07	-1.61736e-09		4.33347e-07	2.89877e-10
						4.22949e-07	-3.34496e-10		3.95757e-07	-1.62742e-09		4.33889e-07	3.09342e-10
						4.23333e-07	-3.33901e-10		3.96123e-07	-1.62895e-09		4.34091e-07	2.88684e-10
						4.23574e-07	-3.50187e-10		3.9659e-07	-1.61831e-09		4.34502e-07	2.9246e-10
						4.24121e-07	-3.30256e-10		3.97111e-07	-1.60142e-09		4.34793e-07	2.82141e-10
						4.244e-07	-3.4204e-10		3.97277e-07	-1.62665e-09		4.3525e-07	2.91595e-10
						4.24641e-07	-3.58504e-10		3.97733e-07	-1.61742e-09		4.3553e-07	2.80041e-10
						4.2521e-07	-3.35832e-10		3.98093e-07	-1.61965e-09		4.36103e-07	3.03171e-10
						4.25305e-07	-3.69411e-10		3.98484e-07	-1.61821e-09		4.36422e-07	2.96221e-10
						4.25993e-07	-3.3285e-10		3.98679e-07	-1.63997e-09		4.36707e-07	2.85123e-10
						4.26244e-07	-3.48069e-10		3.99357e-07	-1.60453e-09		4.37178e-07	2.96143e-10
						4.26662e-07	-3.43391e-10		3.99681e-07	-1.61093e-09		4.37496e-07	2.88979e-10
						4.27252e-07	-3.18383e-10		3.99997e-07	-1.61839e-09		4.37791e-07	2.79147e-10
						4.27588e-07	-3.23497e-10		4.00455e-07	-1.6091e-09		4.38368e-07	3.02704e-10
						4.27874e-07	-3.34484e-10		4.00899e-07	-1.60129e-09		4.38653e-07	2.91762e-10
						4.28306e-07	-3.28258e-10		4.01154e-07	-1.61602e-09		4.39056e-07	2.94621e-10
						4.28399e-07	-3.62096e-10		4.01529e-07	-1.61647e-09		4.39501e-07	3.02554e-10
						4.28929e-07	-3.44301e-10		4.01793e-07	-1.63006e-09		4.39896e-07	3.04527e-10
						4.29235e-07	-3.5283e-10		4.02192e-07	-1.62773e-09		4.40229e-07	2.99124e-10
						4.29923e-07	-3.16315e-10		4.02629e-07	-1.62086e-09		4.40462e-07	2.81943e-10
						4.30218e-07	-3.26391e-10		4.03163e-07	-1.60247e-09		4.4081e-07	2.78295e-10
						4.30415e-07	-3.4793e-10		4.03228e-07	-1.63972e-09		4.41155e-07	2.74309e-10
						4.30825e-07	-3.44219e-10		4.03912e-07	-1.60351e-09		4.41621e-07	2.84803e-10
						4.31328e-07	-3.29601e-10		4.04244e-07	-1.60909e-09		4.41921e-07	2.75467e-10
						4.31786e-07	-3.20257e-10		4.04494e-07	-1.62452e-09		4.42562e-07	3.06642e-10
						4.32227e-07	-3.13048e-10		4.04998e-07	-1.60965e-09		4.4284e-07	2.94612e-10
						4.32315e-07	-3.47556e-10		4.05232e-07	-1.62692e-09		4.43193e-07	2.9156e-10
						4.32682e-07	-3.48943e-10		4.05838e-07	-1.60009e-09		4.43505e-07	2.8372e-10
						4.33135e-07	-3.40281e-10		4.06222e-07	-1.59959e-09		4.43859e-07	2.80802e-10
						4.33697e-07	-3.18671e-10		4.06576e-07	-1.60246e-09		4.44368e-07	2.96198e-10
						4.33943e-07	-3.34539e-10		4.06777e-07	-1.62361e-09		4.44693e-07	2.89864e-10
						4.34443e-07	-3.20278e-10		4.07254e-07	-1.61207e-09		4.45069e-07	2.89592e-10
						4.34732e-07	-3.30888e-10		4.07625e-07	-1.6131e-09		4.45403e-07	2.84284e-10
						4.35208e-07	-3.196e-10		4.08006e-07	-1.61289e-09		4.45763e-07	2.8203e-10
						4.35507e-07	-3.29117e-10		4.0835e-07	-1.61717e-09		4.46071e-07	2.73696e-10
						4.35956e-07	-3.20981e-10		4.08555e-07	-1.63776e-09		4.46612e-07	2.92979e-10
						4.36306e-07	-3.24487e-10		4.09033e-07	-1.62621e-09		4.46856e-07	2.76982e-10
						4.36451e-07	-3.5224e-10		4.09452e-07	-1.6215e-09		4.47436e-07	3.00837e-10
						4.36839e-07	-3.51395e-10		4.09712e-07	-1.63575e-09		4.47767e-07	2.95088e-10
						4.37499e-07	-3.18112e-10		4.10205e-07	-1.6223e-09		4.4819e-07	3.00265e-10
						4.37686e-07	-3.40901e-10		4.10468e-07	-1.63618e-09		4.48351e-07	2.74573e-10
						4.38103e-07	-3.36613e-10		4.10938e-07	-1.62542e-09		4.4882e-07	2.85116e-10
						4.38582e-07	-3.24804e-10		4.11358e-07	-1.62067e-09		4.49247e-07	2.90836e-10
						4.38936e-07	-3.27898e-10		4.11833e-07	-1.60941e-09		4.49577e-07	2.85064e-10
						4.39204e-07	-3.41141e-10		4.12141e-07	-1.61803e-09		4.49835e-07	2.70643e-10
						4.39759e-07	-3.20443e-10		4.12584e-07	-1.61053e-09		4.50465e-07	3.00394e-10
						4.40108e-07	-3.24138e-10		4.13105e-07	-1.59383e-09		4.50629e-07	2.74957e-10
						4.40533e-07	-3.18826e-10		4.13382e-07	-1.60597e-09		4.51253e-07	3.0391e-10
						4.40791e-07	-3.33342e-10		4.13699e-07	-1.61349e-09		4.51635e-07	3.04236e-10
						4.41253e-07	-3.23613e-10		4.1406e-07	-1.6158e-09		4.51973e-07	2.99431e-10
						4.41496e-07	-3.39863e-10		4.14432e-07	-1.61676e-09		4.52369e-07	3.0131e-10
						4.41986e-07	-3.26961e-10		4.14657e-07	-1.63509e-09		4.52692e-07	2.94656e-10
						4.4225e-07	-3.40699e-10		4.15273e-07	-1.60716e-09		4.53046e-07	2.91768e-10
						4.42711e-07	-3.31139e-10		4.15584e-07	-1.61545e-09		4.53424e-07	2.91563e-10
						4.43048e-07	-3.36331e-10		4.1586e-07	-1.62778e-09		4.5388e-07	3.00703e-10
						4.43466e-07	-3.31766e-10		4.1632e-07	-1.61833e-09		4.54141e-07	2.86631e-10
						4.439e-07	-3.25475e-10		4.16644e-07	-1.6251e-09		4.54702e-07	3.08144e-10
						4.44169e-07	-3.38668e-10		4.17037e-07	-1.62344e-09		4.54989e-07	2.97199e-10
						4.44588e-07	-3.34187e-10		4.17568e-07	-1.60564e-09		4.55479e-07	3.10296e-10
						4.45019e-07	-3.2824e-10		4.17784e-07	-1.62521e-09		4.55637e-07	2.84065e-10
						4.45303e-07	-3.39528e-10		4.18284e-07	-1.61102e-09		4.56109e-07	2.95076e-10
						4.45908e-07	-3.12964e-10		4.18487e-07	-1.6321e-09		4.56571e-07	3.0486e-10
						4.46257e-07	-3.16878e-10		4.18982e-07	-1.61859e-09		4.56788e-07	2.85505e-10
						4.46542e-07	-3.28077e-10		4.19283e-07	-1.62802e-09		4.57205e-07	2.9001e-10
						4.47086e-07	-3.08783e-10		4.19872e-07	-1.60329e-09		4.57464e-07	2.75608e-10
						4.47464e-07	-3.09007e-10		4.20129e-07	-1.61802e-09		4.57814e-07	2.7204e-10
						4.47742e-07	-3.21304e-10		4.20273e-07	-1.64596e-09		4.583e-07	2.84713e-10
						4.48098e-07	-3.24192e-10		4.21013e-07	-1.60348e-09		4.58642e-07	2.80288e-10
						4.48488e-07	-3.23228e-10		4.21424e-07	-1.59994e-09		4.59214e-07	3.03035e-10
						4.48871e-07	-3.22886e-10		4.21713e-07	-1.61079e-09		4.59431e-07	2.83677e-10
						4.49262e-07	-3.21623e-10		4.22122e-07	-1.60735e-09		4.59836e-07	2.86613e-10
						4.49636e-07	-3.22554e-10		4.22486e-07	-1.60942e-09		4.6054e-07	3.25213e-10
						4.50078e-07	-3.15243e-10		4.22979e-07	-1.59611e-09		4.60721e-07	3.01595e-10
						4.50351e-07	-3.28078e-10		4.23255e-07	-1.60862e-09		4.61024e-07	2.92465e-10
						4.50633e-07	-3.39826e-10		4.23457e-07	-1.62978e-09		4.61365e-07	2.87843e-10
						4.51082e-07	-3.31828e-10		4.24158e-07	-1.59196e-09		4.61891e-07	3.05138e-10
						4.51434e-07	-3.35214e-10		4.24276e-07	-1.62304e-09		4.62315e-07	3.10351e-10
						4.51839e-07	-3.3248e-10		4.24668e-07	-1.62184e-09		4.62495e-07	2.86614e-10
						4.52284e-07	-3.24939e-10		4.25115e-07	-1.61411e-09		4.62988e-07	3.00022e-10
						4.52719e-07	-3.1847e-10		4.25389e-07	-1.62668e-09		4.63285e-07	2.90236e-10
						4.53005e-07	-3.29858e-10		4.25837e-07	-1.61881e-09		4.63679e-07	2.91822e-10
						4.53399e-07	-3.28399e-10		4.26308e-07	-1.60818e-09		4.63917e-07	2.74962e-10
						4.53886e-07	-3.15816e-10		4.26656e-07	-1.61216e-09		4.64401e-07	2.87317e-10
						4.54211e-07	-3.22492e-10		4.27051e-07	-1.61058e-09		4.6475e-07	2.83508e-10
						4.54391e-07	-3.46342e-10		4.27352e-07	-1.62001e-09		4.65245e-07	2.97268e-10
						4.54892e-07	-3.32217e-10		4.27704e-07	-1.62353e-09		4.65657e-07	3.01011e-10
						4.55311e-07	-3.27694e-10		4.2837e-07	-1.58991e-09		4.65943e-07	2.89727e-10
						4.55689e-07	-3.28195e-10		4.28549e-07	-1.61384e-09		4.66316e-07	2.88919e-10
						4.5609e-07	-3.2588e-10		4.28953e-07	-1.61125e-09		4.66713e-07	2.90959e-10
						4.56486e-07	-3.24197e-10		4.29469e-07	-1.59519e-09		4.66992e-07	2.78781e-10
						4.56963e-07	-3.12923e-10		4.29654e-07	-1.6185e-09		4.67621e-07	3.08347e-10
						4.57187e-07	-3.31629e-10		4.30095e-07	-1.61152e-09		4.67916e-07	2.9824e-10
						4.57688e-07	-3.17462e-10		4.30411e-07	-1.61934e-09		4.68266e-07	2.94542e-10
						4.58085e-07	-3.15559e-10		4.30818e-07	-1.61633e-09		4.68599e-07	2.88938e-10
						4.58571e-07	-3.03248e-10		4.31116e-07	-1.62617e-09		4.68936e-07	2.83792e-10
						4.58777e-07	-3.24158e-10		4.31615e-07	-1.61233e-09		4.69508e-07	3.06562e-10
						4.5922e-07	-3.16863e-10		4.31932e-07	-1.61996e-09		4.69683e-07	2.82057e-10
						4.59512e-07	-3.27516e-10		4.32311e-07	-1.62035e-09		4.70159e-07	2.93508e-10
						4.59697e-07	-3.5088e-10		4.32723e-07	-1.61679e-09		4.70544e-07	2.93966e-10
						4.60306e-07	-3.23957e-10		4.33085e-07	-1.61909e-09		4.70856e-07	2.85866e-10
						4.6078e-07	-3.13008e-10		4.33492e-07	-1.6162e-09		4.71313e-07	2.94952e-10
						4.61227e-07	-3.05396e-10		4.33886e-07	-1.61479e-09		4.71718e-07	2.97785e-10
						4.61388e-07	-3.3163e-10		4.34347e-07	-1.60538e-09		4.72006e-07	2.868e-10
						4.6201e-07	-3.03176e-10		4.34691e-07	-1.60998e-09		4.72558e-07	3.07025e-10
						4.62165e-07	-3.30051e-10		4.35115e-07	-1.60487e-09		4.7299e-07	3.13109e-10
						4.6261e-07	-3.22602e-10		4.35348e-07	-1.62265e-09		4.73248e-07	2.98524e-10
						4.62866e-07	-3.37679e-10		4.35789e-07	-1.61564e-09		4.73473e-07	2.80132e-10
						4.63533e-07	-3.0385e-10		4.36046e-07	-1.6305e-09		4.7398e-07	2.95057e-10
						4.63761e-07	-3.22137e-10		4.36794e-07	-1.58712e-09		4.74241e-07	2.8084e-10
						4.64113e-07	-3.25816e-10		4.37034e-07	-1.60397e-09		4.74599e-07	2.78161e-10
						4.64568e-07	-3.17143e-10		4.37388e-07	-1.60738e-09		4.75011e-07	2.8185e-10
						4.64632e-07	-3.54897e-10		4.37677e-07	-1.61837e-09		4.75324e-07	2.7378e-10
						4.65042e-07	-3.51543e-10		4.38089e-07	-1.61488e-09		4.75686e-07	2.71496e-10
						4.65647e-07	-3.25297e-10		4.38482e-07	-1.61363e-09		4.76174e-07	2.84128e-10
						4.66136e-07	-3.12558e-10		4.38637e-07	-1.64059e-09		4.76589e-07	2.88279e-10
						4.663e-07	-3.3853e-10		4.39298e-07	-1.60758e-09		4.77014e-07	2.93354e-10
						4.66782e-07	-3.26697e-10		4.39773e-07	-1.59671e-09		4.77465e-07	3.01733e-10
						4.67159e-07	-3.27435e-10		4.39974e-07	-1.61813e-09		4.77955e-07	3.1455e-10
						4.67601e-07	-3.20394e-10		4.40339e-07	-1.62029e-09		4.78164e-07	2.9408e-10
						4.6797e-07	-3.22015e-10		4.40782e-07	-1.61308e-09		4.7842e-07	2.79328e-10
						4.68461e-07	-3.09237e-10		4.41155e-07	-1.61424e-09		4.78897e-07	2.90611e-10
						4.68736e-07	-3.21862e-10		4.4156e-07	-1.61162e-09		4.79288e-07	2.91823e-10
						4.69151e-07	-3.18138e-10		4.419e-07	-1.6166e-09		4.79637e-07	2.87996e-10
						4.69535e-07	-3.18013e-10		4.42386e-07	-1.6044e-09		4.80128e-07	3.01068e-10
						4.69916e-07	-3.18175e-10		4.42682e-07	-1.61466e-09		4.80448e-07	2.9376e-10
						4.70379e-07	-3.08769e-10		4.43086e-07	-1.61221e-09		4.80899e-07	3.01881e-10
						4.70631e-07	-3.24331e-10		4.4351e-07	-1.60735e-09		4.8115e-07	2.86489e-10
						4.70901e-07	-3.37667e-10		4.43833e-07	-1.61446e-09		4.81591e-07	2.93554e-10
						4.71399e-07	-3.23945e-10		4.44197e-07	-1.61663e-09		4.8187e-07	2.81433e-10
						4.71769e-07	-3.256e-10		4.44892e-07	-1.57966e-09		4.82319e-07	2.89432e-10
						4.72176e-07	-3.22708e-10		4.44967e-07	-1.61618e-09		4.82595e-07	2.76933e-10
						4.72484e-07	-3.31701e-10		4.45495e-07	-1.59903e-09		4.83163e-07	2.99041e-10
						4.7294e-07	-3.23061e-10		4.45966e-07	-1.5886e-09		4.83531e-07	2.97376e-10
						4.73437e-07	-3.09584e-10		4.46088e-07	-1.6194e-09		4.83725e-07	2.75181e-10
						4.73748e-07	-3.18202e-10		4.46504e-07	-1.61557e-09		4.84128e-07	2.77779e-10
						4.73916e-07	-3.43612e-10		4.47041e-07	-1.59742e-09		4.84775e-07	3.09177e-10
						4.74563e-07	-3.12398e-10		4.4717e-07	-1.62752e-09		4.85011e-07	2.91973e-10
						4.74846e-07	-3.24305e-10		4.47595e-07	-1.6226e-09		4.85427e-07	2.95953e-10
						4.75382e-07	-3.06183e-10		4.48082e-07	-1.61025e-09		4.85795e-07	2.94366e-10
						4.7572e-07	-3.11648e-10		4.48429e-07	-1.61444e-09		4.86219e-07	2.99416e-10
						4.76168e-07	-3.03921e-10		4.48896e-07	-1.60454e-09		4.86627e-07	3.02546e-10
						4.76444e-07	-3.16795e-10		4.49219e-07	-1.61178e-09		4.86866e-07	2.8552e-10
						4.76908e-07	-3.07141e-10		4.49588e-07	-1.6134e-09		4.87251e-07	2.85921e-10
						4.77204e-07	-3.17566e-10		4.4997e-07	-1.61356e-09		4.87659e-07	2.88948e-10
						4.77541e-07	-3.23104e-10		4.50395e-07	-1.60865e-09		4.87932e-07	2.76094e-10
						4.77848e-07	-3.32186e-10		4.50762e-07	-1.61056e-09		4.88534e-07	3.02202e-10
						4.78338e-07	-3.19596e-10		4.51102e-07	-1.61587e-09		4.88817e-07	2.90437e-10
						4.78803e-07	-3.09934e-10		4.51437e-07	-1.62146e-09		4.89311e-07	3.03738e-10
						4.78983e-07	-3.341e-10		4.51709e-07	-1.63473e-09		4.89632e-07	2.96589e-10
						4.79522e-07	-3.15688e-10		4.52285e-07	-1.61202e-09		4.89964e-07	2.90628e-10
						4.79863e-07	-3.20803e-10		4.52595e-07	-1.62062e-09		4.90413e-07	2.9852e-10
						4.80173e-07	-3.29463e-10		4.53039e-07	-1.6135e-09		4.90757e-07	2.93928e-10
						4.80608e-07	-3.23509e-10		4.53332e-07	-1.62432e-09		4.91272e-07	3.09826e-10
						4.80997e-07	-3.22916e-10		4.53735e-07	-1.62199e-09		4.91339e-07	2.72355e-10
						4.81324e-07	-3.29661e-10		4.5396e-07	-1.64075e-09		4.91943e-07	2.98676e-10
						4.81713e-07	-3.29105e-10		4.54391e-07	-1.63513e-09		4.92251e-07	2.89885e-10
						4.81888e-07	-3.53868e-10		4.54784e-07	-1.6341e-09		4.92739e-07	3.02458e-10
						4.82511e-07	-3.25618e-10		4.55453e-07	-1.60018e-09		4.93122e-07	3.0252e-10
						4.82898e-07	-3.25206e-10		4.55647e-07	-1.62278e-09		4.93333e-07	2.82238e-10
						4.83248e-07	-3.29267e-10		4.55938e-07	-1.63377e-09		4.93813e-07	2.93872e-10
						4.83774e-07	-3.12452e-10		4.56638e-07	-1.59641e-09		4.94144e-07	2.87677e-10
						4.84081e-07	-3.21691e-10		4.56966e-07	-1.60295e-09		4.94556e-07	2.91267e-10
						4.84425e-07	-3.26362e-10		4.57211e-07	-1.61944e-09		4.94887e-07	2.85123e-10
						4.8481e-07	-3.26363e-10		4.57585e-07	-1.62059e-09		4.95267e-07	2.84859e-10
						4.85162e-07	-3.30234e-10		4.57991e-07	-1.61806e-09		4.95643e-07	2.8409e-10
						4.85498e-07	-3.35988e-10		4.58378e-07	-1.61763e-09		4.96139e-07	2.97589e-10
						4.85984e-07	-3.23901e-10		4.58787e-07	-1.6147e-09		4.96356e-07	2.77967e-10
						4.86337e-07	-3.27632e-10		4.59242e-07	-1.6062e-09		4.96908e-07	2.98054e-10
						4.8691e-07	-3.05281e-10		4.59654e-07	-1.60304e-09		4.97296e-07	2.98686e-10
						4.87187e-07	-3.18099e-10		4.59919e-07	-1.6171e-09		4.97585e-07	2.87622e-10
						4.87379e-07	-3.40892e-10		4.60387e-07	-1.60722e-09		4.97897e-07	2.79243e-10
						4.87933e-07	-3.20785e-10		4.60655e-07	-1.62096e-09		4.98297e-07	2.81302e-10
						4.88231e-07	-3.31102e-10		4.61174e-07	-1.60497e-09		4.98603e-07	2.72165e-10
						4.89005e-07	-2.84886e-10		4.61541e-07	-1.60712e-09		4.99174e-07	2.9447e-10
						4.89078e-07	-3.21941e-10		4.61818e-07	-1.61977e-09		4.99494e-07	2.87108e-10
						4.89384e-07	-3.31304e-10		4.62222e-07	-1.61743e-09		4.99853e-07	2.84359e-10
						4.89743e-07	-3.34309e-10		4.62719e-07	-1.60412e-09		5.00325e-07	2.9486e-10
						4.90343e-07	-3.08802e-10		4.6311e-07	-1.60332e-09		5.00566e-07	2.78107e-10
						4.90724e-07	-3.09292e-10		4.63602e-07	-1.59056e-09		5.01001e-07	2.84286e-10
						4.91151e-07	-3.04322e-10		4.63797e-07	-1.61303e-09		5.0147e-07	2.94423e-10
						4.91414e-07	-3.18828e-10		4.64252e-07	-1.60469e-09		5.01877e-07	2.97375e-10
						4.91699e-07	-3.30659e-10		4.64838e-07	-1.58082e-09		5.02217e-07	2.92261e-10
						4.92078e-07	-3.31446e-10		4.64865e-07	-1.62319e-09		5.02776e-07	3.13015e-10
						4.92574e-07	-3.18239e-10		4.65311e-07	-1.61575e-09		5.03279e-07	3.27303e-10
						4.9293e-07	-3.21696e-10		4.65893e-07	-1.59247e-09		5.03405e-07	2.96932e-10
						4.93344e-07	-3.18305e-10		4.66157e-07	-1.60675e-09		5.03855e-07	3.04882e-10
						4.93483e-07	-3.47489e-10		4.66558e-07	-1.60476e-09		5.04227e-07	3.03524e-10
						4.94159e-07	-3.13104e-10		4.66839e-07	-1.61707e-09		5.04533e-07	2.94339e-10
						4.94522e-07	-3.1572e-10		4.67295e-07	-1.60861e-09		5.04852e-07	2.86828e-10
						4.94884e-07	-3.18487e-10		4.67786e-07	-1.59602e-09		5.0525e-07	2.88679e-10
						4.95312e-07	-3.13409e-10		4.68151e-07	-1.59841e-09		5.05603e-07	2.85012e-10
						4.95578e-07	-3.27532e-10		4.68399e-07	-1.61463e-09		5.06156e-07	3.05218e-10
						4.95867e-07	-3.38998e-10		4.68822e-07	-1.61008e-09		5.06411e-07	2.89952e-10
						4.96412e-07	-3.20048e-10		4.69261e-07	-1.60361e-09		5.06931e-07	3.0617e-10
						4.97026e-07	-2.9299e-10		4.69489e-07	-1.6223e-09		5.07075e-07	2.7786e-10
						4.97216e-07	-3.16284e-10		4.69978e-07	-1.60991e-09		5.07576e-07	2.91776e-10
						4.97481e-07	-3.30453e-10		4.70336e-07	-1.61314e-09		5.07896e-07	2.84351e-10
						4.97883e-07	-3.28554e-10		4.70739e-07	-1.61094e-09		5.08394e-07	2.97931e-10
						4.98199e-07	-3.36876e-10		4.71166e-07	-1.60594e-09		5.08924e-07	3.15211e-10
						4.98625e-07	-3.32099e-10		4.71501e-07	-1.61196e-09		5.09121e-07	2.93195e-10
						4.99085e-07	-3.23235e-10		4.71868e-07	-1.61408e-09		5.09531e-07	2.96362e-10
						4.99512e-07	-3.18432e-10		4.72324e-07	-1.60566e-09		5.09794e-07	2.82166e-10
						4.99853e-07	-3.23743e-10		4.72657e-07	-1.61186e-09		5.10181e-07	2.82452e-10
						5.00233e-07	-3.24392e-10		4.73101e-07	-1.60473e-09		5.10586e-07	2.85108e-10
						5.00805e-07	-3.02391e-10		4.73475e-07	-1.60608e-09		5.11087e-07	2.99052e-10
						5.01119e-07	-3.10886e-10		4.73828e-07	-1.60995e-09		5.11443e-07	2.95767e-10
						5.01468e-07	-3.15261e-10		4.74336e-07	-1.59539e-09		5.117e-07	2.80664e-10
						5.01952e-07	-3.0367e-10		4.74651e-07	-1.60365e-09		5.12032e-07	2.74767e-10
						5.02124e-07	-3.29136e-10		4.74943e-07	-1.61468e-09		5.12515e-07	2.86537e-10
						5.02528e-07	-3.2701e-10		4.75547e-07	-1.58886e-09		5.13107e-07	3.11054e-10
						5.02934e-07	-3.24554e-10		4.75894e-07	-1.5933e-09		5.13372e-07	2.97072e-10
						5.03473e-07	-3.06538e-10		4.76135e-07	-1.61037e-09		5.13915e-07	3.1601e-10
						5.03732e-07	-3.21669e-10		4.76507e-07	-1.61202e-09		5.14077e-07	2.89758e-10
						5.04195e-07	-3.12531e-10		4.7702e-07	-1.59688e-09		5.14338e-07	2.7515e-10
						5.0437e-07	-3.37604e-10		4.77364e-07	-1.60176e-09		5.14922e-07	2.98919e-10
						5.04964e-07	-3.13009e-10		4.77666e-07	-1.61166e-09		5.15442e-07	3.1511e-10
						5.05237e-07	-3.26411e-10		4.78163e-07	-1.59851e-09		5.15575e-07	2.85327e-10
						5.05726e-07	-3.14307e-10		4.78619e-07	-1.59006e-09		5.16127e-07	3.05311e-10
						5.06064e-07	-3.2006e-10		4.79068e-07	-1.58257e-09		5.16561e-07	3.11191e-10
						5.06601e-07	-3.02279e-10		4.79462e-07	-1.58145e-09		5.16751e-07	2.88232e-10
						5.06778e-07	-3.27025e-10		4.79642e-07	-1.606e-09		5.16992e-07	2.71318e-10
						5.07255e-07	-3.1641e-10		4.80087e-07	-1.59887e-09		5.1748e-07	2.8376e-10
						5.07538e-07	-3.28614e-10		4.80315e-07	-1.61756e-09		5.1794e-07	2.92665e-10
						5.07995e-07	-3.20383e-10		4.80735e-07	-1.61344e-09		5.18251e-07	2.84042e-10
						5.08377e-07	-3.20865e-10		4.81334e-07	-1.58818e-09		5.18782e-07	3.01462e-10
						5.08772e-07	-3.19889e-10		4.81531e-07	-1.61046e-09		5.18978e-07	2.79246e-10
						5.09215e-07	-3.13307e-10		4.81943e-07	-1.60726e-09		5.19468e-07	2.91721e-10
						5.09463e-07	-3.29799e-10		4.82336e-07	-1.60644e-09		5.19939e-07	3.02125e-10
						5.1008e-07	-3.0245e-10		4.82845e-07	-1.59196e-09		5.20392e-07	3.10214e-10
						5.10397e-07	-3.10771e-10		4.83196e-07	-1.59603e-09		5.20599e-07	2.89334e-10
						5.10709e-07	-3.19714e-10		4.83384e-07	-1.61936e-09		5.2083e-07	2.712e-10
						5.11237e-07	-3.02939e-10		4.83949e-07	-1.59823e-09		5.21367e-07	2.89361e-10
						5.11305e-07	-3.40702e-10		4.84075e-07	-1.62888e-09		5.21534e-07	2.63577e-10
						5.11904e-07	-3.15694e-10		4.8472e-07	-1.59823e-09		5.22146e-07	2.90568e-10
						5.1228e-07	-3.17076e-10		4.85171e-07	-1.59048e-09		5.22573e-07	2.95652e-10
						5.12547e-07	-3.31204e-10		4.85575e-07	-1.58837e-09		5.23008e-07	3.01716e-10
						5.13124e-07	-3.08851e-10		4.85831e-07	-1.60375e-09		5.23471e-07	3.11038e-10
						5.13336e-07	-3.29508e-10		4.86136e-07	-1.61326e-09		5.23811e-07	3.05824e-10
						5.13772e-07	-3.2373e-10		4.86616e-07	-1.60221e-09		5.23935e-07	2.74906e-10
						5.14183e-07	-3.20982e-10		4.87219e-07	-1.57647e-09		5.245e-07	2.96266e-10
						5.14601e-07	-3.1738e-10		4.87316e-07	-1.61076e-09		5.24788e-07	2.84974e-10
						5.14994e-07	-3.16644e-10		4.87787e-07	-1.60061e-09		5.25247e-07	2.93813e-10
						5.15495e-07	-3.03159e-10		4.88294e-07	-1.58622e-09		5.25565e-07	2.85929e-10
						5.15768e-07	-3.16822e-10		4.88609e-07	-1.5947e-09		5.26125e-07	3.06758e-10
						5.16048e-07	-3.29663e-10		4.89075e-07	-1.58526e-09		5.26431e-07	2.97366e-10
						5.16327e-07	-3.42429e-10		4.89373e-07	-1.59559e-09		5.26769e-07	2.91903e-10
						5.16842e-07	-3.27419e-10		4.89681e-07	-1.60498e-09		5.27136e-07	2.89871e-10
						5.17287e-07	-3.20563e-10		4.90215e-07	-1.58735e-09		5.27648e-07	3.04907e-10
						5.17599e-07	-3.29556e-10		4.90589e-07	-1.58875e-09		5.2787e-07	2.85814e-10
						5.18069e-07	-3.1976e-10		4.90959e-07	-1.59067e-09		5.28386e-07	3.01333e-10
						5.18349e-07	-3.32633e-10		4.91269e-07	-1.59967e-09		5.28625e-07	2.84066e-10
						5.18826e-07	-3.22018e-10		4.91663e-07	-1.59871e-09		5.29133e-07	2.98675e-10
						5.19368e-07	-3.0374e-10		4.92039e-07	-1.60003e-09		5.29407e-07	2.8559e-10
						5.19575e-07	-3.25267e-10		4.92488e-07	-1.59247e-09		5.29863e-07	2.94064e-10
						5.20143e-07	-3.03905e-10		4.92942e-07	-1.58447e-09		5.3016e-07	2.83683e-10
						5.20366e-07	-3.23453e-10		4.93198e-07	-1.5999e-09		5.30558e-07	2.85224e-10
						5.20617e-07	-3.39722e-10		4.93831e-07	-1.57058e-09		5.31111e-07	3.05155e-10
						5.21187e-07	-3.18151e-10		4.94083e-07	-1.58666e-09		5.31351e-07	2.88121e-10
						5.21449e-07	-3.33093e-10		4.94431e-07	-1.59117e-09		5.31913e-07	3.09142e-10
						5.21887e-07	-3.27219e-10		4.94848e-07	-1.58745e-09		5.3222e-07	2.99808e-10
						5.22281e-07	-3.26532e-10		4.94983e-07	-1.61731e-09		5.32494e-07	2.86764e-10
						5.22735e-07	-3.18759e-10		4.95711e-07	-1.5768e-09		5.32987e-07	2.99559e-10
						5.23148e-07	-3.15818e-10		4.95765e-07	-1.61619e-09		5.33345e-07	2.96377e-10
						5.2359e-07	-3.09521e-10		4.96353e-07	-1.59233e-09		5.33649e-07	2.86892e-10
						5.23858e-07	-3.23724e-10		4.96509e-07	-1.61955e-09		5.34038e-07	2.87253e-10
						5.24146e-07	-3.35692e-10		4.97041e-07	-1.60233e-09		5.3448e-07	2.94084e-10
						5.24526e-07	-3.36683e-10		4.97449e-07	-1.5997e-09		5.34794e-07	2.85691e-10
						5.2491e-07	-3.37208e-10		4.98052e-07	-1.57397e-09		5.35154e-07	2.82725e-10
						5.25376e-07	-3.27983e-10		4.9816e-07	-1.60704e-09		5.35597e-07	2.89654e-10
						5.25824e-07	-3.21065e-10		4.98715e-07	-1.58703e-09		5.35928e-07	2.8321e-10
						5.26108e-07	-3.33408e-10		4.9915e-07	-1.58133e-09		5.36471e-07	3.01924e-10
						5.26559e-07	-3.26052e-10		4.99478e-07	-1.58818e-09		5.36789e-07	2.94e-10
						5.26981e-07	-3.2207e-10		4.99783e-07	-1.59795e-09		5.37124e-07	2.88017e-10
						5.27499e-07	-3.06785e-10		5.00107e-07	-1.60535e-09		5.37586e-07	2.97199e-10
						5.27809e-07	-3.16161e-10		5.00832e-07	-1.56527e-09		5.3784e-07	2.81765e-10
						5.28101e-07	-3.27651e-10		5.00933e-07	-1.59912e-09		5.38279e-07	2.88079e-10
						5.28624e-07	-3.11766e-10		5.01297e-07	-1.60177e-09		5.38661e-07	2.87691e-10
						5.28955e-07	-3.18577e-10		5.01892e-07	-1.577e-09		5.38963e-07	2.77841e-10
						5.29221e-07	-3.33221e-10		5.02218e-07	-1.58417e-09		5.39416e-07	2.86014e-10
						5.2989e-07	-2.99997e-10		5.02474e-07	-1.59958e-09		5.39826e-07	2.88834e-10
						5.29996e-07	-3.33562e-10		5.029e-07	-1.59497e-09		5.40145e-07	2.81052e-10
						5.30357e-07	-3.36933e-10		5.03421e-07	-1.57909e-09		5.408e-07	3.1301e-10
						5.30789e-07	-3.3192e-10		5.037e-07	-1.59183e-09		5.40921e-07	2.81706e-10
						5.31254e-07	-3.22839e-10		5.03929e-07	-1.61059e-09		5.41328e-07	2.84339e-10
						5.31489e-07	-3.41141e-10		5.04378e-07	-1.60317e-09		5.41696e-07	2.82209e-10
						5.32082e-07	-3.17046e-10		5.04845e-07	-1.59365e-09		5.42087e-07	2.829e-10
						5.32315e-07	-3.35609e-10		5.05215e-07	-1.59566e-09		5.42534e-07	2.90248e-10
						5.32975e-07	-3.0344e-10		5.05602e-07	-1.59554e-09		5.43062e-07	3.07063e-10
						5.33243e-07	-3.17874e-10		5.06058e-07	-1.58733e-09		5.43422e-07	3.04163e-10
						5.33616e-07	-3.19767e-10		5.06415e-07	-1.59078e-09		5.4389e-07	3.13961e-10
						5.33847e-07	-3.38626e-10		5.06479e-07	-1.62916e-09		5.44268e-07	3.1307e-10
						5.34325e-07	-3.28215e-10		5.07214e-07	-1.58791e-09		5.44541e-07	2.99773e-10
						5.34694e-07	-3.30566e-10		5.07537e-07	-1.59543e-09		5.44879e-07	2.9409e-10
						5.35103e-07	-3.28229e-10		5.07776e-07	-1.61297e-09		5.45164e-07	2.82129e-10
						5.35603e-07	-3.15166e-10		5.08402e-07	-1.58454e-09		5.45476e-07	2.73603e-10
						5.3591e-07	-3.2508e-10		5.08857e-07	-1.57641e-09		5.46044e-07	2.9512e-10
						5.36242e-07	-3.31927e-10		5.09076e-07	-1.59632e-09		5.46319e-07	2.82078e-10
						5.36434e-07	-3.55351e-10		5.0961e-07	-1.57893e-09		5.46674e-07	2.78481e-10
						5.37074e-07	-3.25681e-10		5.099e-07	-1.59045e-09		5.47294e-07	3.06333e-10
						5.37395e-07	-3.33842e-10		5.10488e-07	-1.56658e-09		5.47574e-07	2.93756e-10
						5.37908e-07	-3.19289e-10		5.10658e-07	-1.59222e-09		5.47908e-07	2.87679e-10
						5.38247e-07	-3.25292e-10		5.11082e-07	-1.58788e-09		5.4832e-07	2.90808e-10
						5.38729e-07	-3.14478e-10		5.11445e-07	-1.59064e-09		5.48781e-07	2.99719e-10
						5.38946e-07	-3.34999e-10		5.11754e-07	-1.59988e-09		5.49019e-07	2.8224e-10
						5.39557e-07	-3.08794e-10		5.12398e-07	-1.56942e-09		5.49499e-07	2.93391e-10
						5.39694e-07	-3.38703e-10		5.12559e-07	-1.59616e-09		5.49897e-07	2.94754e-10
						5.40136e-07	-3.32762e-10		5.13061e-07	-1.58257e-09		5.5028e-07	2.9461e-10
						5.40628e-07	-3.20589e-10		5.13414e-07	-1.58662e-09		5.50813e-07	3.12039e-10
						5.411e-07	-3.11037e-10		5.1393e-07	-1.57127e-09		5.51002e-07	2.88598e-10
						5.41353e-07	-3.27204e-10		5.1403e-07	-1.60528e-09		5.51556e-07	3.08648e-10
						5.4165e-07	-3.38278e-10		5.14575e-07	-1.58648e-09		5.51629e-07	2.7164e-10
						5.42041e-07	-3.38209e-10		5.14984e-07	-1.58399e-09		5.5221e-07	2.94775e-10
						5.42667e-07	-3.10313e-10		5.15302e-07	-1.59211e-09		5.52526e-07	2.86383e-10
						5.42975e-07	-3.20113e-10		5.15807e-07	-1.57815e-09		5.52936e-07	2.89287e-10
						5.43279e-07	-3.30393e-10		5.1621e-07	-1.57624e-09		5.53384e-07	2.96713e-10
						5.43713e-07	-3.25159e-10		5.16621e-07	-1.57338e-09		5.53712e-07	2.89809e-10
						5.43941e-07	-3.44576e-10		5.16981e-07	-1.57659e-09		5.53883e-07	2.6433e-10
						5.44574e-07	-3.15816e-10		5.17316e-07	-1.58274e-09		5.54546e-07	2.97175e-10
						5.44853e-07	-3.29031e-10		5.17565e-07	-1.59911e-09		5.55093e-07	3.16315e-10
						5.45444e-07	-3.0528e-10		5.17953e-07	-1.59896e-09		5.55371e-07	3.03519e-10
						5.45879e-07	-3.00152e-10		5.18435e-07	-1.58768e-09		5.55717e-07	2.98867e-10
						5.45924e-07	-3.41112e-10		5.18793e-07	-1.59105e-09		5.55996e-07	2.86022e-10
						5.4651e-07	-3.17922e-10		5.19194e-07	-1.58953e-09		5.56388e-07	2.86745e-10
						5.46887e-07	-3.197e-10		5.19654e-07	-1.58083e-09		5.56828e-07	2.93173e-10
						5.47182e-07	-3.31014e-10		5.19929e-07	-1.59404e-09		5.57344e-07	3.08714e-10
						5.47674e-07	-3.19029e-10		5.20418e-07	-1.58202e-09		5.57492e-07	2.80388e-10
						5.48056e-07	-3.2008e-10		5.20872e-07	-1.57416e-09		5.58023e-07	2.97585e-10
						5.48517e-07	-3.11912e-10		5.20963e-07	-1.60905e-09		5.58241e-07	2.77769e-10
						5.48864e-07	-3.17167e-10		5.2156e-07	-1.5843e-09		5.58815e-07	2.99976e-10
						5.49107e-07	-3.34757e-10		5.22065e-07	-1.57028e-09		5.59019e-07	2.78383e-10
						5.49639e-07	-3.18009e-10		5.22289e-07	-1.58966e-09		5.5941e-07	2.7891e-10
						5.50109e-07	-3.08664e-10		5.22628e-07	-1.59533e-09		5.59958e-07	2.9825e-10
						5.50348e-07	-3.2675e-10		5.22932e-07	-1.60521e-09		5.60316e-07	2.94832e-10
						5.50837e-07	-3.15224e-10		5.23478e-07	-1.5863e-09		5.60793e-07	3.05582e-10
						5.5129e-07	-3.07982e-10		5.23878e-07	-1.58473e-09		5.61218e-07	3.10167e-10
						5.51683e-07	-3.07697e-10		5.24388e-07	-1.57022e-09		5.61665e-07	3.1742e-10
						5.51819e-07	-3.38091e-10		5.24685e-07	-1.58089e-09		5.61898e-07	2.99288e-10
						5.52483e-07	-3.05807e-10		5.25051e-07	-1.58344e-09		5.62358e-07	3.08059e-10
						5.52828e-07	-3.1132e-10		5.25492e-07	-1.57701e-09		5.62705e-07	3.03338e-10
						5.5313e-07	-3.21879e-10		5.25663e-07	-1.60262e-09		5.62951e-07	2.86773e-10
						5.53509e-07	-3.23457e-10		5.26301e-07	-1.57286e-09		5.63414e-07	2.9583e-10
						5.53893e-07	-3.24348e-10		5.26585e-07	-1.5851e-09		5.63825e-07	2.98744e-10
						5.54328e-07	-3.19227e-10		5.26863e-07	-1.59806e-09		5.64012e-07	2.75135e-10
						5.54706e-07	-3.20979e-10		5.27346e-07	-1.58664e-09		5.648e-07	3.22751e-10
						5.55119e-07	-3.18314e-10		5.27648e-07	-1.59667e-09		5.64846e-07	2.82443e-10
						5.5541e-07	-3.30457e-10		5.28108e-07	-1.58802e-09		5.65226e-07	2.81663e-10
						5.55909e-07	-3.17714e-10		5.28472e-07	-1.59083e-09		5.6564e-07	2.84951e-10
						5.56194e-07	-3.30288e-10		5.28871e-07	-1.58947e-09		5.66213e-07	3.07097e-10
						5.56716e-07	-3.15049e-10		5.29361e-07	-1.57725e-09		5.66418e-07	2.85636e-10
						5.56997e-07	-3.28205e-10		5.29576e-07	-1.59753e-09		5.66781e-07	2.82865e-10
						5.57389e-07	-3.28272e-10		5.30148e-07	-1.57563e-09		5.67361e-07	3.0571e-10
						5.57675e-07	-3.40735e-10		5.30562e-07	-1.57249e-09		5.67636e-07	2.92581e-10
						5.58178e-07	-3.27695e-10		5.30579e-07	-1.61641e-09		5.67999e-07	2.89793e-10
						5.58546e-07	-3.30502e-10		5.31523e-07	-1.5504e-09		5.68387e-07	2.8986e-10
						5.59028e-07	-3.19917e-10		5.31595e-07	-1.58776e-09		5.68769e-07	2.89402e-10
						5.59428e-07	-3.19091e-10		5.32047e-07	-1.57992e-09		5.69369e-07	3.14671e-10
						5.59897e-07	-3.09965e-10		5.32474e-07	-1.57522e-09		5.69678e-07	3.05561e-10
						5.60057e-07	-3.37501e-10		5.32991e-07	-1.55991e-09		5.69934e-07	2.90019e-10
						5.60586e-07	-3.2132e-10		5.33206e-07	-1.58027e-09		5.70324e-07	2.9044e-10
						5.61048e-07	-3.13206e-10		5.33642e-07	-1.57447e-09		5.70748e-07	2.94823e-10
						5.61193e-07	-3.42492e-10		5.33959e-07	-1.58278e-09		5.71273e-07	3.11335e-10
						5.61857e-07	-3.1037e-10		5.34369e-07	-1.58005e-09		5.716e-07	3.04288e-10
						5.62217e-07	-3.14257e-10		5.34659e-07	-1.59154e-09		5.71982e-07	3.03694e-10
						5.62621e-07	-3.12966e-10		5.35106e-07	-1.5844e-09		5.72416e-07	3.09287e-10
						5.63016e-07	-3.12728e-10		5.3578e-07	-1.55048e-09		5.72733e-07	3.01081e-10
						5.63317e-07	-3.23596e-10		5.3589e-07	-1.58328e-09		5.7304e-07	2.91709e-10
						5.63803e-07	-3.12464e-10		5.36376e-07	-1.57162e-09		5.73526e-07	3.03468e-10
						5.64216e-07	-3.10158e-10		5.36677e-07	-1.58179e-09		5.73943e-07	3.06975e-10
						5.64676e-07	-3.02224e-10		5.37146e-07	-1.57199e-09		5.74151e-07	2.85873e-10
						5.6486e-07	-3.26978e-10		5.37512e-07	-1.57459e-09		5.74618e-07	2.95466e-10
						5.65273e-07	-3.24715e-10		5.37866e-07	-1.57852e-09		5.75009e-07	2.95809e-10
						5.65857e-07	-3.02068e-10		5.38151e-07	-1.59051e-09		5.7544e-07	3.01113e-10
						5.66152e-07	-3.13761e-10		5.38736e-07	-1.56704e-09		5.75593e-07	2.73465e-10
						5.6651e-07	-3.17902e-10		5.38904e-07	-1.59299e-09		5.76065e-07	2.83537e-10
						5.66754e-07	-3.35646e-10		5.3942e-07	-1.57771e-09		5.76513e-07	2.90805e-10
						5.67296e-07	-3.17989e-10		5.39773e-07	-1.58179e-09		5.76829e-07	2.82431e-10
						5.67688e-07	-3.1819e-10		5.4043e-07	-1.54975e-09		5.77387e-07	3.02684e-10
						5.67991e-07	-3.28945e-10		5.40666e-07	-1.56761e-09		5.77703e-07	2.94311e-10
						5.68518e-07	-3.13038e-10		5.41106e-07	-1.5613e-09		5.78267e-07	3.15377e-10
						5.69058e-07	-2.95713e-10		5.41323e-07	-1.5816e-09		5.78461e-07	2.92406e-10
						5.69377e-07	-3.04548e-10		5.41691e-07	-1.58379e-09		5.78864e-07	2.9433e-10
						5.69683e-07	-3.14946e-10		5.42188e-07	-1.57078e-09		5.7932e-07	3.02606e-10
						5.70031e-07	-3.20375e-10		5.42647e-07	-1.56219e-09		5.79763e-07	3.09278e-10
						5.70424e-07	-3.20553e-10		5.42966e-07	-1.57022e-09		5.80128e-07	3.06639e-10
						5.70866e-07	-3.14787e-10		5.43355e-07	-1.56997e-09		5.80411e-07	2.94339e-10
						5.71405e-07	-2.97607e-10		5.43566e-07	-1.59083e-09		5.8084e-07	2.99389e-10
						5.71548e-07	-3.27272e-10		5.44102e-07	-1.57319e-09		5.81252e-07	3.02311e-10
						5.71886e-07	-3.33948e-10		5.44621e-07	-1.55752e-09		5.81522e-07	2.8851e-10
						5.72339e-07	-3.26944e-10		5.4486e-07	-1.57499e-09		5.82028e-07	3.02587e-10
						5.72796e-07	-3.1937e-10		5.45282e-07	-1.57097e-09		5.82258e-07	2.8392e-10
						5.73309e-07	-3.05382e-10		5.45795e-07	-1.556e-09		5.82758e-07	2.97408e-10
						5.73619e-07	-3.15315e-10		5.46057e-07	-1.5707e-09		5.82918e-07	2.70458e-10

## Sheet: Fig_1d
Adhesion force (pN)
SpsD	ΔSpsD
1900.87	146.588
1899.82	143.445
2012.83	169.788
1954.42	143.494
1908.47	223.84
1727.01	163.178
1686.75	369.816
1624.81	262.04
1747.01	261.28
1863.25	298.401
1836.57	347.68
1862.44	223.727
1717.47	124.448
1719.73	137.234
1725.81	464.603

## Sheet: Fig_1e
Binding frequency (pN)
SpsD	ΔSpsD
40	28
55	8
28	12
77	13
22	4
25	5
24	7
53	9
64	6
70	11
27	4
24	8
25	7
26	4
23	4

## Sheet: Fig_2a
Adhesion Force (bin center)	Frequency	Frequency	Frequency		INSET (DeltaSpsD)	Adhesion Force (bin center)	Frequency
pN	%	%	%			pN	%
	Cell1	Cell2	Cell3
32	42.5366	65.947	42.6341			32	98.2412
96	0.29268	0.19627	0.68293			96	0.95477
160	0.19512	0.09814	0.19512			160	0.35176
224	0.09756	0.09814	0			224	0.15075
288	0	0	0			288	0.15075
352	0.09756	0.09814	0.09756			352	0
416	0	0	0.09756			416	0
480	0.09756	0.09814	0			480	0.05025
544	0	0	0			544	0
608	0	0.19627	0			608	0
672	0.09756	0	0.09756			672	0
736	0.19512	0	0			736	0
800	0.09756	0.09814	0			800	0
864	0.09756	0.19627	0.09756			864	0
928	0.19512	0.19627	0.4878			928	0
992	0.68293	0.19627	0.78049			992	0
1056	0.39024	0.39254	0.29268			1056	0
1120	0.78049	0.49068	1.17073			1120	0
1184	0.68293	0.29441	1.26829			1184	0
1248	0.78049	0.29441	2.73171			1248	0
1312	2.04878	2.45339	12.2927			1312	0
1376	3.12195	5.39745	18.6342			1376	0
1440	13.3659	10.9912	10.7317			1440	0
1504	19.8049	8.63592	0.87805			1504	0
1568	9.65854	2.64966	0			1568	0
1632	0.68293	0.39254	0.09756			1632	0
1696	0	0	0.19512			1696	0
1760	0.09756	0	0.09756			1760	0.1005
1824	0	0	0.09756			1824	0
1888	0.09756	0	0.19512			1888	0
1952	0.09756	0	0.29268			1952	0
2016	0.29268	0	0.39024			2016	0
2080	0.09756	0	0.39024			2080	0
2144	0.19512	0.19627	0.39024			2144	0
2208	0.39024	0	0.68293			2208	0
2272	0.29268	0	0.4878			2272	0
2336	0.58537	0	0.58537			2336	0
2400	0.29268	0	0.4878			2400	0
2464	0.29268	0.09814	0.58537			2464	0
2528	0.4878	0.09814	0.19512			2528	0
2592	0.29268	0	0.58537			2592	0
2656	0.09756	0	0.29268			2656	0
2720	0	0.09814	0.09756			2720	0
2784	0.09756	0	0			2784	0
2848	0	0	0			2848	0
2912	0.19512	0.09814	0.09756			2912	0
2976	0	0	0.09756			2976	0
3040	0	0	0.19512			3040	0
3104	0	0	0			3104	0
3168	0	0	0.09756			3168	0
3232	0	0	0			3232	0
3296	0	0	0			3296	0
3360	0.09756	0	0			3360	0
3424	0	0	0			3424	0
3488	0	0	0			3488	0
3552	0	0	0.19512			3552	0
3616	0	0	0			3616	0
3680	0	0	0			3680	0
3744	0	0	0			3744	0
3808	0	0	0			3808	0
3872	0	0	0			3872	0
3936	0	0	0			3936	0
4000	0	0	0			4000	0

## Sheet: Fig_2b
Contour length (bin center)	Frequency	Frequency	Frequency		INSET -Curves	Distance (nm)	Force (pN)	Distance (nm)	Force (pN)	Distance (nm)	Force (pN)
nm	%	%	%			Curve1		Curve2		Curve3
	Cell1	Cell2	Cell3
8	42.1463	65.4563	41.2683			-20.2013	777.68	-25.2336	1863.6	-23.0198	261.474
24	0	0	0			-19.9767	771.757	-25.0116	1857.62	-22.7079	257.495
40	0	0	0.19512			-19.5947	769.355	-24.4377	1859.53	-21.8484	265.814
56	0	0	0.09756			-18.9662	772.487	-24.1776	1854.4	-21.8466	254.905
72	0.09756	0.09814	0			-18.647	768.679	-23.5755	1856.95	-21.4864	252.005
88	0.19512	0.09814	0.39024			-18.5661	759.537	-24.0039	1836.38	-20.918	253.808
104	0.19512	0	0.19512			-18.2013	756.741	-23.521	1836.25	-20.817	245.109
120	0	0	0.19512			-18.0158	749.942	-22.8898	1839.44	-21.2027	225.505
136	0.09756	0.68695	0.19512			-17.6947	746.188	-23.1545	1822.55	-20.7761	224.113
152	0.29268	0.68695	0.29268			-17.5001	739.584	-22.5842	1824.38	-20.1968	226.141
168	0.68293	1.17763	0.68293			-17.3382	732.264	-22.7197	1810.39	-20.3114	212.625
184	0.97561	1.17763	1.46341			-16.8435	732.387	-21.9639	1816.38	-19.5874	217.892
200	1.65854	1.57017	1.17073			-17.2618	712.067	-21.9885	1804.86	-19.5783	207.142
216	3.31707	1.76644	2.73171			-16.627	715.321	-21.6774	1800.89	-19.3191	202
232	4.29268	3.0422	3.12195			-16.3778	709.953	-21.4828	1794.29	-19.3046	191.379
248	4	3.3366	4.4878			-16.0358	706.654	-21.36	1786.08	-18.7452	192.957
264	5.17073	3.3366	4.68293			-16.1732	692.629	-21.0599	1781.87	-18.5606	186.144
280	7.12195	3.43474	4.87805			-16.0922	683.478	-20.5133	1783.16	-18.3787	179.247
296	6.34146	3.92542	4.97561			-15.4874	686.069	-20.2632	1777.81	-18.2741	170.639
312	4.87805	3.14033	3.31707			-15.3428	678.353	-19.7557	1778.22	-17.8957	168.169
328	4.58537	1.86457	3.80488			-14.627	683.444	-19.903	1763.96	-17.7238	161.059
344	3.41463	2.15898	4			-14.5724	673.721	-19.4191	1763.85	-17.6693	151.346
360	2.92683	0.88322	2.73171			-14.6679	660.613	-18.989	1762.54	-17.3	148.659
376	1.26829	0.39254	1.85366			-14.5561	652.154	-18.888	1753.84	-16.9362	145.865
392	1.56098	0	2.53659			-14.034	652.899	-18.506	1751.44	-16.5861	142.743
408	0.78049	0.29441	1.7561			-13.381	656.582	-17.9685	1752.55	-16.1468	141.634
424	0.97561	0.39254	1.46341			-13.4201	644.755	-17.8748	1743.7	-16.145	130.717
440	0.39024	0.29441	1.26829			-13.2364	637.904	-17.3228	1745.11	-15.6402	131.08
456	0.87805	0.09814	1.46341			-13.0327	631.52	-17.1081	1738.95	-14.9526	135.535
472	0.4878	0.09814	1.36585			-12.6862	628.332	-16.5215	1741.14	-14.3123	138.929
488	0.29268	0.09814	0.58537			-12.1914	628.452	-16.356	1733.91	-14.5015	123.732
504	0.29268	0	0.19512			-11.8249	625.702	-16.597	1717.55	-13.9358	125.467
520	0.29268	0	0.19512			-12.0195	610.388	-15.9258	1721.62	-13.8467	116.497
536	0.39024	0.19627	0.39024			-11.4774	611.591	-15.5811	1718.4	-13.1564	121.02
552	0	0.29441	0.58537			-10.7098	617.816	-15.16	1716.88	-13.441	103.684
568	0	0	0.19512			-10.0805	620.976	-14.5761	1719.01	-12.8035	107.019
584	0	0	0.29268			-10.3315	604.395	-14.4597	1710.67	-12.7753	96.6953
600	0	0	0.09756			-10.216	596.016	-14.3296	1702.62	-12.617	89.2894
616	0	0	0			-9.71757	596.229	-14.4624	1688.69	-12.035	91.3694
632	0	0	0.19512			-9.2992	594.642	-13.8758	1690.89	-11.341	95.9668
648	0	0	0.09756			-9.29011	583.893	-14.0468	1676.1	-11.2073	88.026
664	0	0	0.19512			-8.65437	587.184	-13.0127	1688.32	-10.5607	91.549
680	0	0	0.29268			-8.40244	581.871	-12.8408	1681.22	-10.6953	77.5853
696	0	0	0			-8.17962	575.913	-12.3742	1680.72	-10.0823	80.3723
712	0	0	0			-8.01136	568.722	-12.0359	1677.34	-9.90675	73.3437
728	0	0	0			-7.53478	568.439	-12.5161	1655.63	-10.186	56.1229
744	0	0	0			-7.35925	561.415	-11.7985	1660.75	-9.86582	52.3571
760	0	0	0.09756			-6.91815	560.351	-11.2837	1661.33	-9.18552	56.6356
776	0	0	0			-6.44157	560.076	-11.1227	1653.99	-8.69712	56.6321
792	0	0	0			-5.67578	566.284	-10.5543	1655.76	-8.3506	53.4446
808	0	0	0			-6.03503	547.274	-9.95586	1658.23	-8.2069	45.7169
824	0	0	0			-5.7067	543.668	-9.91311	1648.21	-7.65666	47.0803
840	0	0	0			-5.21194	543.797	-9.09093	1655.69	-7.10459	48.5101
856	0	0	0			-4.85269	540.888	-9.1355	1643.73	-6.48432	51.4471
872	0	0	0			-4.5189	537.414	-8.80171	1640.27	-5.74126	57.1507
888	0	0	0			-3.66761	545.541	-8.50885	1635.88	-6.08778	38.4312
904	0	0	0			-3.46571	539.109	-8.11868	1633.66	-6.41883	20.0513
920	0	0	0			-2.96275	539.414	-7.38654	1639.11	-5.62212	26.9508
936	0	0	0			-2.21151	545.302	-6.87813	1639.56	-4.99275	30.0908
952	0	0	0			-2.02688	538.475	-6.51251	1636.78	-4.66897	26.4097
968	0	0	0			-2.15149	524.713	-6.57982	1624.32	-4.21877	25.5275
984	0	0	0			-0.89638	541.891	-6.62256	1612.41	-3.61122	28.1963
1000	0	0	0			-0.86819	531.562	-5.66941	1622.82	-3.81313	12.7232
						-0.37797	531.598	-5.58847	1613.67	-3.19649	15.5714
						-0.21244	524.349	-4.86815	1618.86	-2.31156	24.4653
						0.01402	518.472	-3.15921	1646.2	-2.42888	10.8681
						0.7971	525.046	-3.41568	1629.49	-1.67764	16.7511
						1.16635	522.364	-3.39113	1619.08	-1.29019	14.469
						1.4965	518.811	-2.8709	1619.78	-1.10375	7.70245
						1.97307	518.544	-2.56712	1615.64	-0.63445	7.25803
						2.47057	518.737	-2.14785	1614.08	-0.09148	8.46906
						2.68794	512.648	-2.24153	1601.02	0.00402	-0.34497
						3.66382	523.552	-1.38023	1609.36	0.92715	9.38657
						4.42052	529.544	-1.24654	1601.42	1.54197	12.2144
						4.40506	518.253	-0.70175	1602.66	1.76389	6.23939
						4.77523	515.594	0.12589	1610.26	2.11404	3.13477
						5.18814	513.875	-0.0069	1596.34	2.85437	8.76171
						6.02123	521.596	1.20546	1612.53	2.92986	-0.50625
						6.53874	522.239	0.91988	1595.18	3.81753	8.43741
						7.09535	523.742	2.07403	1610.09	3.91212	-0.39809
						7.18266	514.751	2.53696	1609.51	4.16223	-5.74082
						7.31635	506.796	2.88712	1606.4	4.7634	-3.22852
						8.27587	517.328	3.08175	1599.81	5.26544	-2.94397
						8.85067	519.259	3.20999	1591.72	5.61924	-5.95714
						8.98528	511.319	3.98124	1598.05	6.09945	-6.16062
						9.63829	514.984	5.00897	1610.13	6.58694	-6.19615
						9.73379	506.174	4.80706	1594.66	6.94528	-9.11874
						10.9789	523.114	5.23998	1593.4	7.88115	0.89737
						10.8306	508.837	5.8266	1595.59	8.59056	5.84545
						11.5419	513.809	6.48962	1599.47	8.47232	-7.7591
						12.3113	520.099	6.10764	1579.97	9.28086	-0.59436
						12.5259	513.966	6.86252	1585.93	10.0048	4.67855
						12.978	513.121	7.78929	1595.75	10.0385	-5.52045
						13.9438	523.819	8.60056	1602.98	10.5423	-5.18806
						14.2804	520.399	8.97618	1600.42	10.8816	-8.5542
						14.3086	510.071	9.20628	1594.63	11.5364	-4.81909
						14.6905	507.68	9.21356	1583.83	12.6133	8.35141
						15.2417	509.06	10.1485	1593.84	12.4423	-6.42724
						15.8965	512.779	10.6815	1594.82	13.2572	0.87011
						17.0561	527.822	11.8093	1609.14	13.3827	-7.27053
						17.4336	525.311	11.5546	1592.48	13.8556	-7.63141
						17.6173	518.485	12.5705	1604.29	14.5277	-3.53032
						18.0993	518.321	12.8279	1599.1	15.0252	-3.34056
						18.5532	517.526	13.2463	1597.5	15.5136	-3.33299
						18.5614	506.753	13.5209	1592.72	16.2412	2.00165
						19.4254	515.162	13.7692	1587.31	16.7069	1.49127
						19.5154	506.224	14.4277	1591.12	16.6587	-10.5443
						20.4058	515.222	14.7906	1588.3	17.6873	1.54914
						21.0052	517.698	15.3072	1588.92	17.8274	-6.27898
						21.3971	515.514	15.7019	1586.8	18.6541	1.30591
						21.9729	517.466	16.3813	1591.07	19.1898	2.35866
						22.7414	523.723	16.6541	1586.24	19.3663	-4.65324
						22.7878	513.817	17.3062	1589.88	19.4381	-13.9917
						23.2662	513.572	17.8956	1592.15	20.3012	-5.61156
						24.0983	521.266	18.4095	1592.7	21.1188	1.76651
						23.8673	505.136	19.0379	1595.82	21.6627	2.98986
						24.9569	518.589	19.3944	1592.85	22.1047	1.94115
						25.5253	520.363	19.4217	1582.52	22.7332	5.0609
						25.5144	509.169	20.2867	1590.94	22.6231	-8.3516
						25.9837	508.732	21.107	1598.37	23.207	-6.23448
						26.835	516.844	21.3781	1593.48	23.4672	-11.3493
						27.3107	516.541	21.3953	1582.93	24.0247	-9.80727
						27.6654	513.538	22.0047	1585.61	25.056	2.34846
						27.901	507.864	22.6795	1589.77	24.8814	-12.5239
						28.3693	507.397	23.1279	1588.88	25.4926	-9.77772
						29.1042	512.909	23.7891	1592.74	26.3412	-1.72572
						29.1742	503.519	24.4967	1597.64	27.2161	6.92001
						29.9728	510.457	24.4612	1585.89	27.3462	-1.1181
						30.483	510.936	25.2607	1592.85	28.1765	6.5403
						30.9532	510.505	25.4398	1585.9	28.212	-3.623
						31.1524	504.02	26.313	1594.5	28.704	-3.56338
						32.151	515.45	26.3084	1583.45	29.1106	-5.40315
						31.8573	497.907	26.413	1574.85	30.1465	6.85775
						32.9477	511.385	27.4744	1587.67	30.1147	-4.81768
						33.3725	509.938	27.5262	1577.87	31.0251	4.63511
						33.709	506.527	28.7404	1594.14	31.1342	-3.88206
						34.1746	505.99	28.4194	1575.98	31.6799	-2.5917
						35.0214	514.011	29.5035	1589.32	31.8882	-8.89626
						35.6981	518.221	30.1401	1592.62	32.3484	-9.52693
						35.6653	506.532	29.9328	1577.02	32.8159	-10.0187
						36.5039	514.37	30.6986	1583.23	33.3106	-9.89081
						36.5575	504.607	31.5698	1591.79	33.3989	-18.8531
						37.5034	514.86	31.5126	1579.55	34.4011	-7.36444
						37.8727	512.165	32.2411	1584.93	35.1232	-2.13919
						38.2264	509.139	33.2952	1597.59	35.3925	-7.04647
						38.6193	506.994	33.317	1587.12	36.1419	-1.21887
						39.4243	514.059	34.0164	1591.83	36.0364	-14.5438
						39.9754	515.461	34.3383	1588.1	37.2187	1.00341
						40.0564	506.322	35.2715	1598.04	37.1723	-10.9986
						41.1487	519.832	35.4061	1590.1	37.7981	-7.92828
						41.2605	511.373	35.578	1583.01	38.1928	-10.034
						42.0745	518.664	36.3611	1589.6	38.7994	-7.39399
						42.4811	516.819	37.2696	1599	39.3533	-5.93181
						43.0813	519.31	37.3888	1590.72	39.7198	-8.68381
						42.9222	504.791	37.6253	1585.06	40.391	-4.60136
						43.8244	514.045	38.5129	1593.98	40.7084	-8.43267
						44.0527	508.199	38.4174	1580.89	40.8049	-17.2441
						44.5274	507.88	39.1969	1587.41	41.8408	-4.98704
						45.0222	508.025	39.8217	1590.46	42.0072	-12.2126
						45.4524	506.695	39.8108	1579.26	42.6048	-9.77033
						45.7834	503.16	40.7194	1588.66	43.6216	2.0618
						46.7284	513.387	41.437	1593.79	43.6798	-7.58569
						46.7621	503.179	41.808	1591.14	44.5229	0.34232
						47.7452	514.245	42.5766	1597.4	45.2432	5.53504
						47.8134	504.826	42.7021	1589.26	45.0122	-10.5938
						48.5783	510.997	43.4469	1594.99	45.4997	-10.6425
						48.9949	509.384	44.2018	1600.95	45.9753	-10.9221
						49.2441	504.004	43.939	1584.1	46.5783	-8.38519
						49.9753	509.437	44.4829	1585.34	46.5701	-19.5126
						50.6101	512.714	44.6356	1577.81	47.3741	-12.4629
						50.5692	500.831	45.8335	1593.7	48.6202	4.51165
						51.646	514.003	45.9835	1586.1	48.2118	-15.5921
						51.8298	507.158	46.4137	1584.77	48.7538	-14.4154
						52.4682	510.518	46.9794	1586.51	49.5769	-6.92565
						52.8602	508.329	47.7952	1593.82	50.0817	-6.55597
						52.9375	499.106	48.0399	1588.35	50.32	-12.1799
						53.7097	505.469	48.4764	1587.17	51.0558	-6.63916
						54.3572	509.018	49.1095	1590.4	51.6388	-4.53523
						55.2722	518.555	49.4178	1586.36	52.1426	-4.209
						55.5223	513.202	49.7124	1582	52.3464	-10.5904
						55.6705	505.565	50.2818	1583.8	52.8602	-10.0348
						56.0189	502.428	50.7456	1583.24	53.6578	-3.11368
						57.3659	521.655	51.4614	1588.32	53.4014	-19.8302
						57.0694	504.053	51.4987	1578.21	54.2345	-12.1071
						58.0043	514.032	52.3491	1586.3	54.902	-8.1031
						58.1589	506.549	52.822	1585.95	55.7606	0.18861
						58.2471	497.571	53.1012	1581.25	56.2481	0.15027
						59.1248	506.264	54.2308	1595.6	56.2181	-11.4849
						59.9324	513.419	54.1717	1583.33	56.6273	-13.2622
						60.1534	507.4	54.9066	1588.84	57.4031	-6.84141
						60.0288	493.658	55.4886	1590.92	57.4923	-15.7939
						61.3276	511.804	56.2954	1598.05	58.4381	-5.55475
						61.7987	511.414	55.8997	1578.22	58.7819	-8.818
						62.6764	520.106	56.8311	1588.13	59.3113	-7.90595
						62.5472	506.27	56.59	1571.76	59.5705	-13.0586
						63.3367	513.005	57.9616	1591.56	60.0898	-12.3808
						63.7923	512.259	58.0871	1583.41	60.3126	-18.3348
						64.2598	511.76	58.5682	1583.23	61.2439	-8.42616
						65.1038	519.714	59.1439	1585.19	61.7269	-8.56123
						65.0365	507.256	59.9488	1592.27	61.9406	-14.7142
						65.6904	510.963	60.2635	1588.35	62.4326	-14.6523
						65.7787	501.982	60.5527	1583.88	62.7428	-18.6626
						66.9183	516.547	61.1812	1587.01	63.0493	-22.7461
						67.7277	523.733	61.716	1588.03	63.836	-16.0689
						67.9178	517.032	62.2553	1589.17	64.5081	-11.9624
						68.3553	515.878	62.6364	1586.74	65.1084	-9.47399
						68.6672	511.923	63.1257	1586.75	65.0529	-21.6846
						68.8882	505.906	63.3212	1580.18	66.2261	-6.3386
						69.6804	512.71	63.9124	1582.47	65.9515	-23.4561
						70.0387	509.781	64.4999	1584.68	66.4844	-22.4656
						70.5563	510.413	65.2512	1590.56	66.9556	-22.8679
						71.0983	511.601	65.1848	1578.11	68.1779	-6.42794
						71.6058	512.02	66.3553	1593.38	68.4635	-10.9847
						72.0878	511.872	66.4153	1583.77	68.1679	-28.5744
						72.4926	509.983	66.9328	1584.42	69.1956	-16.5012
						72.528	499.804	67.2502	1580.57	69.4821	-21.0246
						73.5812	512.459	67.6831	1579.31	69.9269	-22.0151
						73.8541	507.617	68.4862	1586.35	70.4771	-20.6385
						74.408	509.059	69.3748	1595.31	71.3675	-11.6572
						74.7809	506.46	69.8832	1595.74	71.0765	-29.1321
						75.6476	514.938	69.6631	1579.86	72.3188	-12.2511
						75.3575	497.467	70.137	1579.52	73.2238	-2.91583
						76.1269	503.764	71.242	1593.31	73.161	-15.2757
						76.6817	505.233	71.3111	1583.91	73.7722	-12.544
						77.1883	505.617	71.6331	1580.17	73.8723	-21.2695
						78.1132	515.403	72.8009	1595.38	74.2797	-23.0956
						78.286	508.309	72.5153	1578.03	74.9864	-18.2005
						79.1619	516.98	73.0092	1578.13	75.8149	-10.5959
						79.1364	505.441	73.0992	1569.18	76.1769	-13.4465
						79.8449	510.367	74.056	1579.68	76.4598	-18.058
						80.2187	507.784	74.3788	1575.95	76.95	-18.0258
						80.4843	502.788	75.201	1583.43	77.4011	-18.8793
						81.4447	513.354	76.1433	1593.58	77.8531	-19.7136
						81.7212	508.592	75.9468	1578.22	78.0559	-26.1227
						81.8704	500.969	76.4134	1577.72	78.1269	-35.4909
						82.1168	495.54	77.1846	1584.04	79.2101	-22.167
						82.8708	501.468	77.7513	1585.78	79.6321	-23.6693
						83.5893	506.622	77.9341	1578.93	79.814	-30.5451
						84.4506	514.964	78.8627	1588.77	81.0009	-14.9084
						84.5479	506.175	79.0164	1581.26	81.1218	-23.1506
						85.1973	509.777	79.4566	1580.16	82.0059	-14.3039
						85.27	500.446	80.0405	1582.31	82.1614	-21.7748
						86.1932	510.181	80.8281	1588.99	82.9581	-14.8711
						86.5452	507.114	81.0936	1583.99	82.9181	-26.7368
						87.0099	506.566	81.6266	1584.97	83.4392	-26.0018
						87.0217	495.864	82.0368	1583.22	84.2878	-17.9505
						87.7121	500.382	82.6534	1586.06	84.9872	-13.2339
						88.3123	502.874	82.6807	1575.72	85.0963	-21.7435
						88.4951	496.022	83.3046	1578.75	85.4492	-24.8022
						89.3992	505.313	84.6634	1598.24	85.9995	-23.4239
						89.7802	502.895	84.5315	1584.32	86.5224	-22.6561
						90.6897	512.315	85.5002	1595.08	86.7844	-27.7502
						90.9644	507.521	85.1546	1576.37	87.5356	-21.8765
						91.6111	511.054	86.0895	1586.37	87.7457	-28.1262
						92.034	509.561	87.0172	1596.21	88.0304	-32.6952
						91.6711	490.477	86.9435	1583.59	88.4742	-33.7051
						93.0008	509.32	87.4174	1583.26	88.8844	-35.4676
						92.888	495.833	88.2959	1591.98	89.6547	-29.159
						93.9403	508.458	87.9622	1573.54	89.8985	-34.6549
						93.9903	498.622	88.6779	1578.62	90.7061	-27.5103
						94.8461	506.841	89.4064	1583.99	91.4346	-22.1491
						94.8225	495.363	90.4551	1596.53	91.551	-30.5043
						95.7574	505.342	90.7097	1591.29	92.2122	-26.6464
						96.1694	503.613	91.0353	1587.63	92.2913	-35.821
						96.7715	506.166	91.1154	1578.47	92.5369	-41.2745
						97.0162	500.682	91.5729	1577.75	93.4855	-30.9686
						97.5273	501.168	92.3004	1583.1	94.4396	-20.5501
						98.0157	501.163	92.3959	1574.3	94.9734	-19.5455
						98.5487	502.14	92.7698	1571.71	94.7379	-35.7773
						98.8497	497.929	93.903	1586.14	95.2208	-35.9246
						99.229	495.48	94.6542	1592.03	95.9084	-31.4758
						99.6719	494.445	94.6351	1580.64	96.1813	-36.3194
						100.201	495.35	95.5901	1591.08	96.4859	-40.4435
						100.542	492.03	95.5664	1579.6	97.2144	-35.0626
						101.441	501.222	96.0776	1580.08	97.581	-37.8187
						101.838	499.171	96.5914	1580.64	97.7783	-44.3578
						102.279	498.067	96.9216	1577.08	98.3904	-41.5979
						103.14	506.404	97.5591	1580.42	98.7779	-43.8601
						103.193	496.633	98.053	1580.52	99.691	-34.3586
						103.527	493.173	98.7597	1585.41	99.7156	-44.7755
						104.303	499.609	99.2299	1584.99	100.455	-39.1632
						105.088	506.231	99.8502	1587.93	100.309	-53.3854
						105.354	501.249	100.152	1583.73	101.305	-42.0218
						106.218	509.628	100.118	1572.03	101.402	-50.8034
						106.444	503.75	101.105	1583.18	101.709	-54.8868
						107.085	507.169	101.279	1576.12	102.569	-46.5673
						107.362	502.409	102.06	1582.68	103.226	-42.7938
						108.054	506.945	102.369	1578.65	103.587	-45.6601
						108.169	498.586	102.972	1581.17	104.252	-41.7305
						108.515	495.373	103.796	1588.7	104.633	-44.1457
						109.477	505.97	103.736	1576.38	104.851	-50.1946
						109.684	499.65	104.62	1585.24	105.253	-52.1488
						109.725	489.595	104.701	1576.1	106.366	-38.1763
						110.854	503.963	105.328	1579.2	106.765	-40.1908
						111.403	505.293	105.747	1577.63	106.943	-47.1624
						111.779	502.782	105.984	1571.97	107.065	-55.3857
						112.038	497.625	106.653	1576.01	108.17	-41.5837
						112.45	495.907	107.309	1579.77	108.371	-48.0379
						112.892	494.845	107.564	1574.5	108.278	-61.0617
						113.811	504.469	108.465	1583.75	108.921	-57.6045
						113.979	497.28	108.663	1577.22	109.445	-56.8264
						114.615	500.569	109.181	1577.87	110.126	-52.5416
						114.98	497.795	109.467	1573.33	110.531	-54.4181
						115.546	499.538	110.221	1579.28	110.476	-66.6088
						116.165	502.435	110.908	1583.7	111.304	-58.9988
						116.577	500.696	110.964	1574.01	111.489	-65.8132
						116.745	493.511	111.62	1577.74	111.975	-65.8997
						117.245	493.768	111.941	1573.99	112.159	-72.7222
						117.835	496.018	113.106	1589.14	112.953	-65.889
						118.213	493.535	113.183	1579.91	113.838	-56.9993
						119.011	500.475	113.613	1578.56	114.428	-54.757
						119.059	490.57	114.048	1577.37	114.408	-66.1559
						119.372	486.656	114.88	1585.04	115.093	-61.7555
						119.829	485.928	115.12	1579.47	115.157	-71.2905
						120.241	484.197	115.687	1581.22	115.912	-65.3325
						121.293	496.822	115.886	1574.74	115.966	-75.0859
						121.517	490.873	116.06	1567.68	116.102	-82.9872
						121.907	488.672	116.683	1570.67	117.248	-68.2535
						121.926	478.126	117.54	1578.92	117.754	-67.8779
						123.07	492.797	117.746	1572.58	117.268	-89.7317
						123.252	485.924	118.407	1576.44	118.356	-76.2964
						123.858	488.542	118.97	1578.1	119.144	-69.584
						125.209	507.868	119.26	1573.63	119.314	-76.7403
						125.799	510.122	119.045	1557.86	119.52	-83.0955
						125.673	496.334	120.085	1570.2	120.132	-80.3268
						126.725	508.967	120.75	1574.17	120.235	-88.9796
						127.442	514.066	120.594	1559.69	120.859	-85.9446
						126.949	492.076	121.781	1575.34	121.122	-91.0175
						127.716	498.305	122.608	1582.9	121.469	-94.1976
						129.01	516.349	122.805	1576.36	121.616	-101.846
						128.839	501.565	122.789	1565.06	122.538	-92.1753
						129.378	502.658	123.734	1575.28	122.825	-96.6772
						130.577	518.598	124.497	1581.43	123.135	-100.701
						130.33	502.084	124.063	1560.72	123.379	-106.188
						130.681	499.006	124.785	1565.95	124.173	-99.3455
						131.39	503.913	125.64	1574.14	124.211	-109.455
						132.044	507.633	125.715	1564.89	124.592	-111.881
						132.296	502.32	126.836	1579.05	125.376	-105.258
						132.91	505.117	127.178	1575.75	125.78	-107.175
						133.697	511.795	126.863	1557.73	126.305	-106.368
						133.653	499.849	127.894	1569.88	126.3	-117.428
						134.183	500.764	128.366	1569.49	126.832	-116.47
						134.787	503.349	129.174	1576.65	127.412	-114.415
						134.957	496.189	129.383	1570.38	127.616	-120.805
						135.416	495.527	129.823	1569.3	127.984	-123.514
						136.11	500.125	130.81	1580.44	128.609	-120.459
						136.943	507.832	131.094	1575.85	128.685	-129.741
						137.029	498.783	131.128	1565.65	129.336	-126.087
						138.285	516.002	131.602	1565.33	129.705	-128.779
						138.3	505.37	132.562	1575.87	129.791	-137.824
						138.727	503.985	132.614	1566.07	130.585	-130.988
						138.699	492.388	133.199	1568.23	130.495	-143.967
						139.734	504.627	133.632	1566.97	131.193	-139.266
						140.307	506.51	133.946	1563.05	131.371	-146.222
						140.596	502.047	134.6	1566.76	132.697	-127.466
						141.01	500.349	134.991	1564.57	132.594	-140.742
						142.005	511.691	135.438	1563.61	132.7	-149.333
						142.218	505.505	135.992	1565.07	133.368	-145.33
						142.932	510.544	136.569	1567.05	133.663	-149.645
						142.909	499.077	137.179	1569.77	134.947	-131.843
						143.739	506.707	137.31	1561.75	134.919	-143.416
						144.051	502.74	137.644	1558.26	135.934	-131.643
						144.285	497.048	138.812	1573.48	136.79	-123.406
						145.356	510.083	139.031	1567.43	136.875	-132.482
						145.31	498.09	139.333	1563.25	137.348	-132.826
						146.335	510.111	139.773	1562.16	137.843	-132.69
						146.121	494.344	140.83	1574.89	138.49	-129.158
						147.129	505.99	140.63	1559.43	139.056	-127.434
						147.212	496.884	141.211	1561.51	139.577	-126.706
						147.982	503.195	141.771	1563.07	139.639	-136.292
						148.326	499.941	142.076	1558.97	139.65	-147.004
						148.549	493.969	142.351	1554.17	140.584	-137.017
						149.292	499.669	142.926	1556.08	141.177	-134.686
						149.76	499.179	143.642	1561.2	141.291	-143.079
						149.874	490.79	143.567	1548.53	141.578	-147.622
						150.372	490.99	145.088	1571.69	141.957	-150.082
						151.156	497.597	144.843	1555.22	142.686	-144.699
						151.606	496.726	145.484	1558.62	142.956	-149.608
						151.991	494.387	145.595	1550.17	143.587	-146.425
						152.882	503.401	146.318	1555.41	144.094	-146.005
						153.735	511.559	146.885	1557.14	144.565	-146.433
						153.584	497.224	147.244	1554.25	145.206	-143.017
						154.451	505.683	147.761	1554.89	145.299	-151.882
						154.457	494.869	148.017	1549.64	145.603	-156.025
						155.228	501.199	149.004	1560.81	146.057	-156.811
						155.314	492.149	149.759	1566.76	146.72	-152.923
						156.407	505.703	149.502	1550.06	146.764	-162.9
						156.496	496.73	150.144	1553.49	147.081	-166.733
						156.881	494.406	150.334	1546.8	147.53	-167.657
						156.91	484.085	151.398	1559.65	148.017	-167.688
						157.681	490.417	151.519	1551.41	148.675	-163.902
						158.647	501.112	152.035	1552.04	148.886	-170.111
						159.194	502.406	152.346	1548.06	149.321	-171.323
						159.277	493.321	153.081	1553.56	149.595	-176.144
						159.856	495.328	153.537	1552.8	149.66	-185.642
						160.693	503.12	153.805	1547.87	150.351	-181.124
						160.965	498.273	154.339	1548.87	150.565	-187.3
						161.048	489.174	155.003	1552.8	151.192	-184.195
						161.684	492.463	155.151	1545.15	151.741	-182.829
						162.519	500.21	156.232	1558.44	151.539	-198.315
						162.64	491.953	155.842	1538.72	152.191	-194.693
						163.84	507.917	156.661	1546.11	152.922	-189.26
						163.662	492.947	157.375	1551.15	153.496	-187.345
						164.192	493.882	158.363	1562.35	153.146	-206.152
						164.726	494.882	158.386	1551.91	153.817	-202.082
						164.709	483.543	159.117	1557.35	154.474	-198.305
						165.679	494.338	159.205	1548.33	155.498	-186.335
						165.817	486.441	159.573	1545.64	155.85	-189.376
						166.372	487.954	160.067	1545.74	156.281	-190.698
						167.23	496.215	160.145	1536.53	156.771	-190.654
						167.337	487.624	161.327	1552.05	157.369	-188.204
						167.703	484.883	161.569	1546.55	157.469	-196.926
						168.595	493.932	161.593	1536.12	157.989	-196.241
						169.4	500.998	162.363	1542.42	158.682	-191.666
						169.493	492.137	162.662	1538.13	158.977	-196.003
						169.793	487.886	162.433	1522.04	159.072	-204.84
						170.506	492.915	163.637	1538.07	159.531	-205.5
						171.026	493.625	164.154	1538.71	160.094	-203.847
						171.634	496.277	164.143	1527.51	160.093	-214.826
						171.749	487.9	165.067	1537.26	160.735	-211.392
						172.101	484.842	165.576	1537.7	161.422	-206.968
						173.18	498.055	165.178	1517.84	161.163	-223.739
						173.095	485.19	166.131	1528.24	161.703	-222.577
						173.534	484.066	166.394	1523.18	162.073	-225.243
						174.283	489.897	167.091	1527.82	162.298	-231.182
						174.59	485.813	167.238	1520.16	162.905	-228.526
						174.661	476.45	167.558	1516.38	163.307	-230.46
						175.498	484.26	168.301	1522.07	163.497	-237.181
						175.796	479.96	168.741	1520.96	164.081	-235.025
						175.863	470.502	168.954	1514.79	164.269	-241.789
						176.667	477.574	169.544	1517.04	164.455	-248.584
						177.527	485.892	170.044	1517.3	165.043	-246.373
						177.724	479.339	170.151	1508.74	165.164	-254.606
						178.236	479.857	171.219	1521.71	165.591	-255.984
						179.066	487.506	171.55	1518.17	165.489	-269.241
						178.97	474.386	172.164	1520.98	166.632	-254.596
						179.466	474.543	172.029	1506.99	167.023	-256.79
						180.109	477.981	172.914	1515.86	167.169	-264.45
						180.91	484.984	173.012	1507.11	167.942	-258.089
						181.975	497.907	173.569	1508.63	167.719	-274.053
						181.934	486.02	173.912	1505.35	168.221	-273.748
						182.135	479.562	174.454	1506.56	168.713	-273.686
						182.145	468.841	175.008	1508	169.189	-273.976
						183.424	486.534	175.127	1499.71	169.588	-276.002
						183.946	487.269	175.928	1506.71	169.797	-282.279
						184.083	479.391	177.034	1520.54	171.454	-256.105
						184.652	481.192	177.325	1516.12	175.771	-170.302
						184.843	474.516	178.884	1540.08	176.214	-171.335
						185.606	480.643	179.137	1534.8	176.552	-174.706
						186.543	490.691	179.068	1522.29	177.446	-165.65
						186.985	489.641	179.819	1528.16	178.279	-157.938
						186.43	466.247	180.526	1533.04	178.491	-164.13
						187.394	476.889	180.979	1532.24	178.537	-174.065
						187.1	459.334	180.946	1520.55	179.171	-170.821
						188.155	472.029	182.299	1539.89	179.829	-167.033
						188.865	476.978	182.062	1523.63	180.119	-171.502
						188.997	468.99	182.41	1520.46	180.635	-170.873
						189.196	462.49	183.1	1524.97	181.15	-170.305
						190.068	471.067	183.816	1530.07	184.164	-113.706
						190.923	479.275	183.711	1516.77	185.341	-98.293
						191.158	473.575	184.221	1517.23	185.362	-108.793
						191.319	466.236	185.104	1526.06	185.749	-111.065
						191.966	469.76	185.267	1518.77	186.241	-110.992
						192.184	463.703	185.205	1506.42	186.767	-110.168
						192.541	460.746	186.371	1521.59	186.609	-124.667
						193.314	467.113	186.456	1512.52	187.602	-113.367
						193.288	455.568	187.14	1516.9	188.079	-113.627
						193.718	454.246	187.468	1513.28	188.439	-116.542
						194.628	463.682	187.607	1505.45	188.399	-128.402
						194.881	458.376	188.107	1505.69	188.512	-136.809
						195.23	455.241	188.761	1509.41	189.304	-130.023
						195.687	454.551	189.373	1512.14	189.974	-125.972
						196.235	455.856	190.011	1515.5	190.072	-134.728
						196.582	452.693	189.935	1502.83	190.399	-138.361
						197.377	459.541	191.031	1516.43	190.965	-136.619
						197.796	457.97	191.271	1510.85	191.122	-144.084
						198.193	455.907	191.559	1506.35	191.92	-137.13
						198.666	455.545	191.611	1496.56	192.211	-141.571
						199.122	454.798	192.184	1498.43	192.773	-139.93
						199.735	457.601	192.88	1503.07	192.583	-155.163
						200.108	454.99	193.48	1505.57	193.259	-150.963
						200.593	454.902	193.918	1504.44	193.468	-157.239
						200.487	441.571	193.742	1489.53	193.95	-157.395
						201.474	452.749	194.53	1496.23	194.439	-157.385
						201.474	441.791	194.694	1488.94	195.142	-152.579
						201.982	442.198	195.172	1488.7	195.233	-161.512
						202.791	449.37	195.59	1487.11	195.399	-168.763
						203.483	453.922	196.187	1489.55	195.935	-167.717
						203.984	454.19	196.693	1489.92	196.046	-176.171
						204.24	448.966	197.323	1493.07	197.044	-164.762
						205.19	459.289	197.479	1485.6	197.312	-169.718
						205.435	453.851	198.245	1491.81	197.873	-168.098
						206.384	464.147	198.928	1496.15	197.958	-177.149
						206.73	460.952	199.245	1492.31	197.914	-189.109
						207.101	458.286	199.966	1497.53	198.788	-180.475
						206.88	442.385	200.327	1494.63	199.416	-177.346
						207.905	454.419	201.178	1502.76	199.758	-180.652
						208.354	453.51	200.841	1484.26	200.443	-176.247
						208.487	445.522	202.145	1502.52	200.361	-189.05
						209.075	447.75	202.332	1495.74	200.698	-192.468
						209.696	450.716	202.491	1488.37	201.139	-193.543
						209.705	439.959	203.063	1490.22	202.003	-185.123
						210.213	440.368	203.181	1481.91	201.923	-197.891
						210.676	439.779	204.117	1491.93	202.065	-205.669
						211.331	443.515	203.714	1471.92	202.403	-209.046
						211.454	435.314	204.88	1487.12	203.407	-197.484
						212.091	438.632	205.307	1485.71	203.339	-209.978
						212.567	438.355	205.352	1475.77	203.684	-213.182
						213.112	439.595	205.707	1472.76	204.358	-209.042
						213.571	438.925	206.225	1473.41	204.146	-224.783
						214.352	445.472	206.488	1468.35	205.09	-214.568
						214.788	444.288	206.612	1460.17	205.509	-216.14
						214.988	437.799	207.435	1467.65	205.44	-228.634
						215.759	444.133	207.809	1465.07	206.22	-222.11
						215.961	437.693	208.55	1470.73	206.878	-218.343
						216.275	433.773	208.536	1459.45	207.211	-221.836
						216.736	433.141	209.171	1462.72	207.908	-217.155
						217.108	430.525	209.643	1462.35	208.126	-223.23
						217.552	429.533	210.34	1467.01	208.367	-228.788
						217.596	419.543	210.889	1468.34	208.839	-229.163
						218.715	433.674	210.935	1458.42	210.036	-213.291
						219.13	432.031	210.985	1448.6	210.327	-217.736
						219.293	424.721	211.608	1451.6	211.199	-209.159
						220.161	433.201	212.465	1459.84	210.975	-225.14
						220.253	424.29	212.607	1452.06	211.221	-230.563
						220.865	427.05	212.999	1449.88	211.612	-232.776
						221	419.145	213.49	1449.94	212.585	-221.932
						221.921	428.8	213.792	1445.74	211.937	-247.409
						221.945	418.399	213.76	1434.08	212.678	-241.756
						222.847	427.662	214.689	1443.95	213.253	-239.818
						223.209	424.787	215.145	1443.2	213.202	-251.919
						223.742	425.799	215.855	1448.16	214.095	-242.893
						223.723	414.422	215.715	1434.07	214.333	-248.511
						224.241	415.048	216.392	1438.27	214.668	-251.947
						224.836	417.434	216.875	1438.14	214.487	-266.975
						225.366	418.356	217.018	1430.37	215.246	-260.911
						225.681	414.474	217.617	1432.84	215.745	-260.672
						226.51	422.072	218.008	1430.66	215.894	-268.306
						226.905	419.958	218.778	1436.97	216.39	-268.136
						227.501	422.376	219.712	1446.93	216.288	-281.396
						227.811	418.354	219.825	1438.52	217.603	-262.881
						227.818	407.55	220.064	1432.89	219.933	-221.608
						228.096	402.828	220.999	1442.89	220.001	-231.058
						229.287	418.554	220.585	1422.66	220.224	-237.033
						229.381	409.73	221.999	1443.39	220.549	-240.691
						229.921	410.852	222.441	1442.35	221.022	-241.035
						230.114	404.234	222.485	1432.35	221.191	-248.203
						231.736	429.621	222.616	1424.35	221.485	-252.584
						231.78	419.633	223.069	1423.54	222.096	-249.849
						232.087	415.568	223.847	1430.01	222.23	-257.797
						232.418	412.034	224.11	1424.96	222.854	-254.776
						232.905	411.971	224.674	1426.64	223.468	-251.987
						233.135	406.176	224.754	1417.46	223.278	-267.19
						233.367	400.42	225.197	1416.44	223.99	-262.197
						234.126	406.475	226.009	1423.68	223.933	-274.436
						234.422	402.146	225.987	1412.23	224.479	-273.143
						235.206	408.762	226.098	1403.77	225.042	-271.491
						235.826	411.709	226.957	1412.04	225.083	-281.532
						235.906	402.531	227.224	1407.09	225.591	-281.099
						235.915	391.774	227.352	1399	225.837	-286.552
						237.116	407.735	228.267	1408.54	226.204	-289.289
						237.217	399.025	228.162	1395.22	226.655	-290.143
						237.951	404.52	228.798	1398.53	226.968	-294.091
						237.982	394.277	229.173	1395.97	227.391	-295.548
						238.804	401.72	229.913	1401.6	227.717	-299.204
						239.114	397.725	230.607	1406.21	227.971	-304.475
						239.07	385.793	230.684	1396.95	228.327	-307.442
						240.176	399.619	231.359	1401.13	228.58	-312.733
						239.731	378.683	231.755	1399.05	228.795	-318.89
						240.89	393.689	231.799	1389.06	229.935	-304.29
						241.22	390.129	232.66	1397.42	230.376	-305.355
						241.366	382.446	233.011	1394.33	230.336	-317.206
						241.773	380.622	233.132	1386.07	230.766	-318.558
						242.856	393.941	233.398	1381.06	231.172	-320.401
						242.868	383.244	234.004	1383.72	231.164	-331.539
						243.534	387.21	234.514	1384.17	231.678	-330.973
						243.928	385.07	234.797	1379.56	232.018	-334.313
						244.443	385.67	235.019	1373.58	232.454	-335.514
						245.087	389.133	235.69	1377.65	232.184	-352.501
						245.173	380.107	235.801	1369.17	232.941	-346.498
						245.82	383.632	236.302	1369.45	233.373	-347.764
						246.278	382.941	236.726	1368.01	233.687	-351.693
						246.603	379.274	237.298	1369.88	234.321	-348.447
						247.105	379.557	237.418	1361.58	234.263	-360.69
						247.721	382.429	237.562	1353.88	234.707	-361.707
						247.665	370.199	238.116	1355.33	235.067	-364.604
						248.614	380.514	238.464	1352.14	235.154	-373.61
						248.533	367.73	238.526	1342.59	235.485	-377.141
						249.613	380.982	239.313	1349.28	235.881	-379.229
						249.732	372.708	240.083	1355.59	236.253	-381.856
						249.706	361.143	239.813	1338.57	236.87	-378.986
						250.43	366.422	240.161	1335.39	237.076	-385.329
						251.6	381.701	240.714	1336.85	236.994	-398.129
						251.888	377.185	241.066	1333.78	237.433	-399.228
						251.865	365.71	241.108	1323.77	237.582	-406.859
						252.064	359.225	241.761	1327.43	238.277	-402.245
						252.66	361.605	242.008	1322	238.383	-410.828
						252.947	357.097	242.413	1320.13	239.043	-406.99
						253.123	350.066	242.895	1319.97	238.977	-419.411
						253.797	354.217	243.88	1331.09	238.966	-430.645
						254.411	357.019	244.03	1323.48	239.912	-420.384
						254.437	346.657	243.639	1303.78	240.456	-419.144
						255.049	349.417	244.296	1307.54	240.511	-428.88
						255.593	350.637	244.423	1299.42	240.499	-440.095
						255.718	342.494	244.557	1291.48	240.644	-447.794
						256.08	339.636	245.332	1297.88	240.95	-451.918
						256.69	342.357	245.849	1298.51	241.227	-456.68
						256.859	335.181	246.03	1291.61	241.65	-458.138
						257.416	336.708	246.514	1291.5	241.995	-461.361
						258.217	343.699	246.611	1282.71	242.159	-468.645
						258.019	328.303	247.039	1281.35	242.95	-461.884
						258.953	338.262	247.593	1282.82	243.297	-465.039
						258.945	327.147	248.042	1281.92	243.742	-466.044
						259.652	332.028	248.115	1272.6	243.975	-471.785
						259.626	320.48	248.138	1262.14	244.242	-476.747
						260.188	322.128	248.85	1267.16	244.459	-482.842
						260.817	325.268	249.156	1263.05	245.261	-475.824
						260.941	317.078	249.49	1259.59	245.458	-482.39
						261.254	313.14	250.168	1263.81	245.839	-484.812
						261.915	316.991	250.3	1255.82	245.66	-499.766
						262.275	314.106	250.237	1243.44	245.988	-503.374
						262.749	313.775	251.319	1256.75	246.05	-512.938
						262.704	301.814	251.439	1248.47	246.198	-520.585
						263.718	313.586	251.14	1230.81	246.876	-516.334
						263.948	307.769	251.968	1238.4	247.048	-523.434
						264.754	314.88	252.226	1233.23	247.254	-529.786
						264.722	303.202	252.405	1226.3	247.457	-536.212
						265.223	303.458	252.726	1222.52	247.939	-536.351
						265.193	291.831	253.081	1219.52	248.461	-535.619
						265.898	296.698	253.268	1212.77	248.843	-538.017
						265.952	286.95	253.583	1208.86	249.668	-530.494
						266.451	287.174	253.961	1206.38	249.379	-547.895
						266.68	281.325	253.989	1196.04	249.876	-547.723
						267.529	289.42	254.958	1206.79	250.352	-548.032
						267.166	270.322	254.844	1193.27	250.894	-546.849
						267.899	275.8	255.437	1195.63	251.185	-551.266
						268.714	283.107	255.939	1195.92	251.558	-553.859
						269.051	279.675	256.294	1192.92	251.94	-556.267
						269.058	268.891	256.397	1184.27	251.898	-568.165
						269.997	278.965	256.766	1181.58	252.482	-566.01
						269.965	267.291	256.974	1175.28	252.73	-571.437
						270.404	266.176	257.736	1181.4	252.849	-579.727
						270.641	260.535	257.623	1167.91	253.121	-584.574
						270.815	253.485	258.179	1169.4	253.391	-589.477
						271.76	263.697	258.446	1164.43	253.512	-597.733
						271.807	253.802	258.435	1153.24	254.216	-592.917
						271.952	246.092	259.305	1161.77	254.231	-603.531
						272.797	254.061	259.359	1152.03	254.659	-604.904
						272.788	242.901	259.382	1141.58	255.168	-604.455
						273.485	247.559	259.784	1139.63	255.525	-607.423
						273.344	233.465	260.336	1141.04	255.406	-621.03
						273.517	226.369	260.265	1128.49	255.725	-624.843
						274.399	235.197	260.411	1120.81	256.203	-625.087
						274.822	233.71	260.858	1119.87	256.358	-632.567
						274.925	225.068	261.2	1116.58	256.555	-639.103
						275.394	224.62	261.748	1117.89	257.066	-638.614
						275.877	224.493	261.832	1108.82	257.065	-649.579
						276.073	217.908	262.28	1107.91	257.678	-646.809
						276.782	222.852	262.282	1097	258.091	-648.517
						277.245	222.271	262.573	1092.57	258.352	-653.623
						277.559	218.333	263.23	1096.33	258.328	-665.124
						277.965	216.466	263.262	1086.08	258.716	-667.376
						278.102	208.602	264.049	1092.78	258.966	-672.734
						278.997	217.694	264.577	1093.64	258.74	-688.767
						278.931	205.251	264.3	1076.5	259.321	-686.697
						279.066	197.334	264.821	1077.19	259.845	-685.907
						279.531	196.787	265.395	1079.09	259.382	-707.245
						280.226	201.403	265.969	1081.02	259.906	-706.462
						280.553	197.778	265.859	1067.6	260.121	-712.59
						279.816	170.306	265.971	1059.14	260.297	-719.606
						280.951	184.775	265.881	1046.18	261.014	-714.494
						281.884	194.727	266.582	1050.93	260.823	-729.748
						281.635	178.211	266.626	1040.95	261.233	-731.519
						281.566	165.694	267.214	1043.17	261.316	-740.604
						282.727	180.75	267.654	1042.06	262.05	-735.111
						282.727	169.796	267.893	1036.47	262.033	-746.459
						283.597	178.337	268.179	1031.91	262.298	-751.47
						283.415	163.304	268.944	1038.12	262.505	-757.788
						283.827	161.588	268.819	1024.35	262.642	-765.674
						284.02	154.96	268.781	1012.54	263.114	-766.052
						284.652	158.161	269.56	1019.04	263.391	-770.812
						285.108	157.421	269.939	1016.59	263.341	-782.884
						284.928	142.419	269.741	1001.18	263.701	-785.764
						285.453	143.225	270.194	1000.39	263.692	-796.939
						285.774	139.465	270.557	997.558	264.388	-792.304
						285.727	127.469	270.844	993.036	265.002	-789.5
						286.348	130.433	270.772	980.463	264.591	-809.669
						286.382	120.22	271.435	984.349	264.77	-816.6
						287.346	130.865	271.796	981.496	265.725	-806.161
						287.087	114.104	272.353	983.017	265.512	-821.881
						287.416	110.53	272.393	972.967	265.925	-823.589
						288.323	119.888	272.746	969.919	266.022	-832.378
						288.231	106.87	272.64	956.579	266.206	-839.214
						288.408	99.8814	273.109	956.131	266.431	-845.108
						289.387	110.863	273.128	945.602	266.919	-845.151
						289.387	99.9067	273.542	943.925	266.866	-857.281
						289.483	91.0913	273.684	936.154	267.194	-860.895
						289.631	83.4607	274.465	942.701	267.02	-875.756
						290.367	89.0093	274.516	932.872	267.303	-880.378
						290.419	79.2155	274.924	931.073	267.615	-884.338
						290.684	74.1909	275.728	938.146	267.883	-889.288
						291.427	79.8858	275.64	925.199	268.182	-893.528
						291.491	70.3642	276.384	930.925	268.49	-897.584
						291.525	60.1668	276.48	922.118	268.978	-897.611
						291.82	55.8193	276.701	916.113	268.913	-910.018
						292.397	57.7934	277.07	913.413	269.193	-914.711
						293.096	62.509	277.852	919.982	269.204	-925.415
						293.138	52.4804	277.866	909.331	269.482	-930.154
						293.505	49.7695	278.358	909.422	269.724	-935.688
						293.497	38.6182	278.271	896.507	270.019	-940.008
						294.266	44.8881	278.578	892.416	270.199	-946.941
						294.807	46.0608	279.049	892.028	270.042	-961.414
						295.063	40.8491	279.17	883.772	270.874	-953.736
						295.088	30.4364	278.638	860.894	271.214	-957.06
						296.243	45.3765	279.444	868.025	271.251	-967.205
						296.534	40.9427	279.297	853.752	271.443	-973.865
						297.071	42.0341	279.847	855.139	271.729	-978.388
						297.031	30.1783	279.929	846.008	272.016	-982.937
						297.391	27.2713	280.311	843.618	271.967	-994.996
						297.338	15.1304	280.456	835.899	272.367	-996.989
						297.626	10.6265	281.031	837.827	272.661	-1001.35
						298.115	10.6298	280.881	823.51	272.7	-1011.43
						298.909	17.4784	281.696	830.828	273.019	-1015.24
						298.84	4.96511	281.879	823.973	273.171	-1022.79
						299.285	3.98551	282.223	820.727	273.408	-1028.43
						299.674	1.75057	282.12	807.461	273.771	-1031.26
						300.106	0.46476	282.743	810.459	273.574	-1046.64
						300.397	-3.96729	282.874	802.439	273.862	-1051.14
						300.995	-1.53469	283.089	796.296	273.902	-1061.18
						301.079	-10.6125	283.885	803.169	274.224	-1064.92
						301.405	-14.2514	283.784	789.961	274.446	-1070.91
						301.746	-17.5667	284.029	784.507	274.43	-1082.22
						302.274	-16.7028	284.426	782.433	274.841	-1083.98
						302.162	-30.1609	284.491	772.93	275.339	-1083.78
						302.674	-29.6373	284.974	772.807	275.596	-1088.95
						302.964	-34.1108	285.3	769.152	275.856	-1094.1
						302.953	-45.3023	285.177	755.436	276.326	-1094.53
						303.319	-48.0642	285.114	743.067	276.115	-1110.21
						303.664	-51.27	285.574	742.434	276.419	-1114.37
						304.139	-51.5892	286.016	741.353	276.735	-1118.22
						304.063	-64.2736	286.283	736.402	277.231	-1118.08
						304.414	-67.3532	286.348	726.9	277.072	-1132.58
						305.192	-60.8638	286.574	721.009	277.18	-1141.12
						304.825	-80.0522	286.716	713.222	277.607	-1142.5
						305.448	-77.0586	287.001	708.64	277.989	-1144.91
						305.855	-78.883	287.374	706.077	278.033	-1154.89
						306.305	-79.7641	287.522	698.417	278.108	-1164.15
						306.459	-87.2523	287.714	691.784	278.441	-1167.64
						306.57	-95.7346	287.935	685.756	278.542	-1176.34
						306.862	-100.133	288.188	680.474	278.69	-1183.97
						307.041	-107.077	288.288	671.761	278.811	-1192.25
						307.955	-97.5443	288.587	667.499	278.957	-1199.92
						308.337	-99.9397	288.95	664.687	279.09	-1207.9
						308.437	-108.669	289.18	658.874	279.808	-1202.74
						308.498	-118.25	289.459	654.173	280.067	-1207.91
						308.978	-118.479	289.862	652.242	280.211	-1215.63
						309.298	-122.243	290.038	645.248	280.528	-1219.5
						309.404	-130.823	290.172	637.278	280.807	-1224.19
						309.798	-132.954	290.648	636.983	280.855	-1234.08
						310.103	-137.083	290.74	628.111	281.147	-1238.48
						309.968	-151.059	290.97	622.293	281.484	-1241.89
						310.684	-145.97	291.185	616.159	281.248	-1258.14
						310.704	-156.476	291.164	604.735	281.91	-1254.25
						311.41	-151.605	291.679	605.31	282.212	-1258.45
						311.384	-163.145	291.804	597.162	282.607	-1260.57
						311.717	-166.638	292.388	599.295	282.815	-1266.84
						312.13	-168.349	292.529	591.51	282.978	-1274.16
						312.16	-178.644	292.536	580.681	283.217	-1279.75
						312.078	-191.422	292.839	576.534	283.314	-1288.52
						312.72	-188.002	293.238	574.51	283.213	-1301.75
						312.895	-195.038	293.379	566.712	283.645	-1303.02
						313.437	-193.854	293.811	565.441	284.039	-1305.17
						313.464	-204.198	293.912	556.736	284.152	-1313.59
						313.886	-205.699	294.195	552.118	284.373	-1319.59
						313.762	-219.432	294.329	544.18	284.333	-1331.43
						314.063	-223.652	294.414	535.114	284.337	-1342.32
						314.685	-220.667	295.03	537.995	284.558	-1348.32
						315.009	-224.349	294.861	523.245	284.935	-1350.82
						315.337	-227.965	295.298	522.07	285.117	-1357.69
						315.246	-240.965	295.809	522.571	285.247	-1365.73
						315.779	-239.966	295.836	512.225	285.536	-1370.22
						315.889	-248.463	295.928	503.322	285.313	-1386.18
						316.231	-251.758	296.084	495.857	285.59	-1390.93
						316.726	-251.625	296.656	497.702	285.936	-1394.12
						316.876	-259.215	296.803	490.06	286.311	-1396.68
						317.169	-263.599	297.092	485.579	286.187	-1410.43
						317.688	-262.929	297.222	477.54	286.399	-1416.61
						317.353	-281.392	297.415	470.906	286.699	-1420.85
						317.707	-284.421	297.698	466.284	286.733	-1431.04
						317.927	-290.429	298.171	465.921	287.097	-1433.85
						318.346	-292.007	298.281	457.434	286.889	-1449.48
						318.394	-301.902	298.406	449.293	287.483	-1447.1
						318.596	-308.302	298.511	440.687	287.599	-1455.48
						319.362	-302.099	298.828	436.82	287.642	-1465.47
						319.258	-315.405	299.102	432.008	287.528	-1478.98
						319.744	-315.452	299.414	428.051	287.676	-1486.6
						319.67	-328.07	299.637	422.081	288.052	-1489.15
						319.91	-333.666	299.958	418.333	288.113	-1498.75
						320.106	-340.214	299.929	406.72	288.455	-1502.04
						320.781	-336.049	300.208	402.018	288.212	-1518.43
						320.989	-342.328	300.247	391.929	288.348	-1526.32
						321.105	-350.697	300.678	390.637	288.324	-1537.84
						321.276	-357.827	300.824	382.953	288.747	-1539.32
						321.655	-360.275	301.107	378.329	289.002	-1544.54
						321.783	-368.37	301.406	374.084	289.301	-1548.81
						321.932	-375.987	301.205	358.622	289.462	-1556.17
						322.373	-377.052	301.758	360.058	289.307	-1570.59
						322.729	-380.036	301.944	353.277	290.019	-1565.58
						322.859	-388.082	302.108	345.995	290.364	-1568.81
						323.228	-390.784	302.605	346.162	290.598	-1574.52
						323.671	-391.8	302.777	339.048	290.321	-1591.68
						323.979	-395.869	303.183	337.207	290.812	-1591.64
						324.638	-392.047	302.674	314.842	291.473	-1587.79
						324.784	-399.729	302.97	310.527	291.322	-1602.12
						324.945	-407.079	303.217	305.093	290.96	-1621.19
						325.029	-416.156	303.654	303.931	291.383	-1622.66
						325.374	-419.384	303.619	292.191	291.557	-1629.74
						325.328	-431.377	304.227	294.866	291.71	-1637.27
						325.761	-432.616	304.297	285.49	292.186	-1637.57
						325.715	-444.609	304.4	276.828	292.267	-1646.69
						326.241	-443.786	305.073	280.948	292.477	-1652.94
						326.72	-443.997	305.079	270.144	292.544	-1662.39
						326.972	-449.314	305.172	261.273	292.671	-1670.51
						326.884	-462.23	305.584	259.543	292.512	-1685.01
						327.555	-458.148	305.765	252.636	292.651	-1692.86
						327.558	-469.053	305.735	241.001	292.962	-1696.85
						328.158	-466.554	305.925	234.322	293.249	-1701.38
						328.373	-472.67	306.389	233.752	293.441	-1708.04
						328.65	-477.435	306.204	218.646	293.402	-1719.85
						328.475	-492.32	306.686	218.49	293.573	-1727
						328.976	-492.054	307.032	215.291	293.604	-1737.25
						329.184	-498.344	307.038	204.478	294.268	-1733.32
						329.54	-501.305	306.896	190.332	294.599	-1736.85
						329.635	-510.146	307.519	193.337	294.734	-1744.79
						329.947	-514.106	307.518	182.358	295.101	-1747.52
						330.365	-515.704	307.5	170.981	295.276	-1754.56
						330.514	-523.315	307.927	169.607	295.26	-1765.87
						330.709	-529.909	308.123	163.039	295.308	-1775.77
						330.844	-537.846	308.244	154.798	295.409	-1784.46
						331.035	-544.528	308.45	148.463	295.921	-1783.94
						331.09	-554.241	308.692	142.932	296.092	-1791.06
						331.506	-555.878	309.262	144.755	296.062	-1802.69
						331.587	-565.019	309.453	138.078	296.378	-1806.55
						331.712	-573.168	309.389	125.677	296.146	-1822.73
						331.679	-584.841	309.827	124.544	296.68	-1821.69
						332.532	-576.702	310.205	122.055	296.658	-1833.17
						332.583	-586.509	309.938	105.103	296.898	-1838.73
						332.868	-591.07	310.257	101.311	296.944	-1848.66
						333.271	-593.016	310.278	90.8264	297.309	-1851.43
						333.178	-606.053	311.119	98.7081	297.375	-1860.9
						333.636	-606.744	310.849	81.7114	297.325	-1872.99
						333.825	-613.458	311.251	79.7703	297.497	-1880.1
						334.052	-619.316	311.631	77.3255	297.581	-1889.17
						334.101	-629.191	311.47	62.7639	297.747	-1896.4
						334.739	-625.842	311.555	53.6957	297.999	-1901.7
						334.973	-631.564	312.174	56.6275	298.03	-1911.97
						335.158	-638.367	312.37	50.0389	298.267	-1917.6
						334.934	-654.358	312.575	43.6733	298.23	-1929.39
						335.839	-645.035	312.745	36.5342	298.607	-1931.93
						335.916	-654.259	369.321	1293.48	298.597	-1943.1
						336.142	-660.129	382.346	1574.45	298.99	-1945.23
						336.538	-662.232	383.22	1583.05	298.689	-1962.92
						336.554	-672.827	383.483	1578.01	298.858	-1970.11
						336.584	-683.102	384.516	1590.18	299.126	-1975.06
						336.798	-689.27	384.707	1583.51	299.259	-1983.04
						337.421	-686.257	385.689	1594.58	299.602	-1986.31
						337.718	-690.583	385.37	1576.46	299.507	-1999.38
						337.971	-695.834	386.845	1598.55	299.456	-2011.48
						337.894	-708.53	386.824	1587.14	299.58	-2019.66
						337.768	-722.328	387.262	1586.01	299.892	-2023.63
						338.202	-723.538	387.577	1582.09	300.056	-2030.91
						338.624	-725.036	388.739	1597.19	300.016	-2042.76
						338.806	-731.922	388.839	1588.48	300.265	-2048.15
						339.065	-737.083	388.897	1578.81	300.53	-2053.16
						339.199	-745.031	389.716	1586.22	300.639	-2061.67
						339.354	-752.523	390.42	1591.04	300.6	-2073.49
						339.853	-752.277	390.675	1585.77	301.054	-2074.29
						339.706	-766.539	390.86	1578.99	301.182	-2082.37
						340.291	-764.39	392.133	1596.55	301.578	-2084.46
						340.195	-777.483	392.392	1591.4	301.728	-2092.04
						340.534	-780.845	393.083	1595.93	301.74	-2102.73
						341.108	-778.932	392.787	1578.32	302.064	-2106.45
						340.922	-794.063	393.861	1591.45	302.038	-2117.98
						341.542	-791.128	394.768	1600.83	302.182	-2125.71
						341.879	-794.55	394.727	1588.94	302.202	-2136.21
						342.17	-798.972	395.028	1584.74	302.334	-2144.21
						342.481	-802.939	395.833	1591.83	302.641	-2148.29
						342.789	-807.01	396.144	1587.83	302.652	-2159
						342.992	-813.424	397.019	1596.5	302.871	-2165.04
						343.033	-823.458	396.652	1577.31	303.205	-2168.52
						343.376	-826.728	398.265	1602.5	303.475	-2173.41
						343.549	-833.784	397.915	1583.71	303.444	-2185.06
						343.981	-835.063	398.572	1587.45	303.862	-2186.67
						344.191	-841.307	399.45	1596.18	303.687	-2201.54
						344.455	-846.352	399.682	1590.43	303.702	-2212.14
						344.766	-850.345	400.38	1595.11	303.823	-2220.38
						345.114	-853.522	400.777	1593.07	303.787	-2232.16
						345.215	-862.215	400.7	1580.37	303.933	-2239.83
						345.342	-870.307	401.496	1587.26	304.039	-2248.44
						345.359	-880.885	401.823	1583.64	304.321	-2253.06
						345.451	-889.79	402.998	1599.02	304.322	-2264.01
						345.795	-893.039	403.184	1592.21	304.458	-2271.9
						345.97	-900.047	403.637	1591.41	304.88	-2273.4
						346.163	-906.684	404.183	1592.67	304.461	-2293.75
						346.558	-908.798	404.565	1590.3	304.808	-2296.93
						346.64	-917.925	404.77	1583.94	304.932	-2305.1
						346.87	-923.728	405.617	1591.96	305.181	-2310.47
						347.251	-926.135	405.774	1584.52	305.533	-2313.54
						347.284	-936.352	406.608	1592.26	305.542	-2324.3
						347.257	-947.901	406.816	1585.95	305.513	-2335.9
						347.678	-949.425	407.688	1594.55	305.737	-2341.85
						347.64	-961.239	407.893	1588.19	305.652	-2354.7
						348.185	-959.98	408.456	1589.85	305.823	-2361.82
						348.395	-966.243	409.289	1597.57	306.161	-2365.22
						348.316	-978.969	409.307	1587	306.027	-2379.16
						348.812	-978.811	410.041	1592.5	306.211	-2386.01
						349.207	-980.897	410.344	1588.34	309.166	-2330.73
						349.102	-994.225	410.771	1586.94	389.604	-539.023
						349.427	-997.877	411.826	1599.64	414.251	2.365
						349.614	-1004.66	412.159	1596.13	413.712	-20.6612
						350.268	-1000.96	412.422	1591.08	414.22	-20.2328
						350.252	-1012.26	412.981	1592.66	414.856	-16.9316
						350.546	-1016.63	413.244	1587.58	415.203	-20.1243
						351.074	-1015.76	413.788	1588.81	415.739	-19.0677
						351.091	-1026.34	414.382	1591.16	416.833	-5.50076
						351.292	-1032.79	414.998	1594.03	416.922	-14.4699
						351.526	-1038.51	415.402	1592.13	417.559	-11.1349
						368.415	-670.964	415.904	1592.43	417.981	-12.6243
						422.58	531.943	416.157	1587.14	418.423	-13.6989
						422.017	508.384	417.066	1596.56	419.218	-6.82136
						422.733	513.483	416.746	1578.43	419.667	-7.73342
						422.724	502.302	418.01	1595.81	420.271	-5.1608
						422.89	495.08	418.131	1587.55	420.556	-9.71036
						424.373	517.371	418.716	1589.71	421.097	-8.52799
						424.495	509.139	419.503	1596.39	421.845	-2.73117
						425.311	516.462	419.483	1584.97	422.47	0.31102
						425.365	506.719	420.452	1595.74	422.382	-12.6347
						426.025	510.562	420.879	1594.35	423.118	-7.07901
						425.905	496.899	420.936	1584.69	423.581	-7.65568
						426.512	499.568	421.873	1594.72	423.988	-9.50776
						427.444	509.475	422.61	1600.26	424.633	-6.00128
						427.764	505.693	422.705	1591.45	424.662	-16.3012
						428.098	502.235	423.214	1591.9	425.417	-10.3482
						429.111	513.977	423.717	1592.21	425.997	-8.29092
						429.979	522.487	424.148	1590.91	426.103	-16.8765
						430.138	515.08	424.513	1588.16	427.067	-6.22217
						430.283	507.378	425.157	1591.63	427.385	-10.0598
						431.115	515.07	425.664	1592.01	428.204	-2.65291
						431.148	504.854	426.164	1592.28	428.994	4.10311
						431.614	504.325	426.718	1593.74	429.318	0.40563
						432.482	512.837	427.31	1596.05	429.826	0.81225
						432.884	510.889	428.115	1603.13	429.82	-10.2533
						433.622	516.46	428.393	1598.4	430.23	-12.05
						434.462	524.345	429.224	1606.07	430.392	-19.358
						434.499	514.204	429.416	1599.42	431.502	-5.43639
						434.979	514.005	429.378	1587.62	432.353	2.6856
						435.516	515.08	429.587	1581.32	432.491	-5.18279
						435.601	506.047	430.757	1596.6	432.883	-7.35319
						436.699	519.688	431.291	1597.62	433.502	-4.44132
						436.59	506.273	431.538	1592.2	434.039	-3.37397
						437.061	505.873	431.921	1589.83	434.595	-1.86466
						437.863	512.909	433.214	1607.83	435.014	-3.43623
						438.418	514.382	433.063	1593.49	435.57	-1.92076
						438.515	505.604	433.551	1593.47	435.169	-21.8576
						439.239	510.866	434.067	1594.09	436.929	6.61681
						439.914	515.049	434.642	1596	437.328	4.61348
						440.446	516.006	434.69	1586.13	437.388	-5.00358
						440.984	517.12	435.436	1591.92	437.436	-14.8716
						441.325	513.815	435.933	1592.08	438.354	-5.25208
						441.445	505.513	436.34	1590.24	438.801	-6.20283
						441.877	504.254	436.516	1583.23	439.682	2.58905
						442.898	516.173	437.37	1591.43	440.308	5.65234
						443.155	511.001	438.247	1600.12	440.038	-11.3298
						443.59	509.774	437.882	1580.99	440.637	-8.87445
						444.108	510.432	438.828	1591.21	441.325	-4.40738
						444.33	504.452	439.284	1590.5	442.002	-0.21008
						445.071	510.096	439.792	1590.91	442.637	3.07375
						445.844	516.469	440.601	1598.07	442.547	-9.90487
						446.025	509.561	440.961	1595.2	442.825	-14.6145
						446.829	516.626	440.812	1580.89	443.695	-6.09168
						446.892	507.097	441.302	1580.93	444.062	-8.81149
						447.786	516.16	442.269	1591.66	444.577	-8.23306
						448.409	519.173	442.305	1581.5	445.503	1.55248
						448.103	501.358	443.052	1587.27	445.28	-14.3938
						449.301	517.234	443.797	1593.04	446.302	-2.4445
						449.013	499.836	444.61	1600.29	447.042	3.20037
						449.765	505.755	444.188	1579.89	446.635	-16.8934
						450.604	513.588	445.001	1587.14	447.702	-3.92884
						450.561	501.664	445.868	1595.63	447.874	-11.0347
						451.373	508.923	445.953	1586.57	448.718	-3.07024
						451.633	503.761	446.228	1581.77	448.972	-8.34386
						452.851	520.096	447.22	1593.05	449.827	-0.11652
						453.615	526.285	447.058	1578.46	449.914	-9.15163
						453.707	517.385	448.336	1596.13	450.589	-4.98177
						454.277	519.186	449.095	1602.21	451.595	6.6307
						454.448	512.072	449.011	1589.35	451.615	-3.89068
						455.314	520.542	449.435	1587.91	452.241	-0.81806
						455.816	520.833	449.97	1588.95	452.11	-14.6968
						455.878	511.265	451.002	1601.11	453.044	-4.72887
						456.241	508.45	451.199	1594.56	453.635	-2.45875
						456.951	513.405	451.499	1590.34	454.068	-3.68139
						457.278	509.759	452.127	1593.44	454.139	-13.0454
						458.218	519.88	452.694	1595.2	455.323	2.52099
						458.383	512.614	453.421	1600.54	455.654	-1.03174
						458.508	504.481	453.148	1583.46	455.759	-9.61135
						459.445	514.515	454.453	1601.76	456.175	-11.2619
						460.17	519.799	454.388	1589.33	456.874	-6.53733
						460.944	526.192	454.524	1581.44	457.026	-14.0939
						460.995	516.371	455.328	1588.51	457.785	-8.0579
						461.589	518.729	455.876	1589.84	458.679	1.04123
						461.909	514.956	456.47	1592.18	459.07	-1.16136
						462.628	520.108	456.807	1588.77	459.33	-6.29041
						462.655	509.749	457.427	1591.72	459.563	-12.0051
						462.945	505.287	458.198	1598.04	460.357	-5.17153
						463.808	513.69	459.074	1606.71	460.9	-3.97052
						464.012	507.289	459.104	1596.44	461.152	-9.26066
						464.88	515.772	459.604	1596.69	461.531	-11.742
						465.746	524.247	460.128	1597.48	462.281	-5.88714
						465.935	517.513	461.062	1607.44	462.25	-17.5232
						465.767	502.812	461.345	1602.83	463.225	-6.63318
						466.489	508.039	461.802	1602.1	463.517	-11.0445
						467.176	512.465	461.549	1585.48	463.827	-15.0459
						467.413	506.829	462.556	1597.1	464.568	-9.4047
						468.281	515.316	462.558	1586.21	465.235	-5.41722
						468.521	509.752	463.279	1591.38	465.945	-0.45522
						469.457	519.756	464.062	1597.99	466.539	1.91301
						469.557	511.044	464.496	1596.74	466.306	-14.2805
						469.978	509.522	465.13	1600.02	467.123	-6.93092
						470.466	509.487	464.887	1583.6	467.637	-6.35724
						470.721	504.276	465.712	1591.13	467.974	-9.76946
						471.781	517.067	466.049	1587.74	468.357	-12.134
						471.914	509.092	466.93	1596.52	469.256	-2.94907
						472.923	520.747	466.478	1575.44	469.523	-7.90383
						473.209	516.199	467.773	1593.49	469.925	-9.86126
						473.248	506.105	467.669	1580.2	470.447	-9.1059
						473.747	506.335	468.688	1592.08	470.919	-9.50073
						474.571	513.851	469.444	1598.09	471.306	-11.7821
						475.168	516.273	469.683	1592.47	472.073	-5.55123
						475.471	512.097	470.597	1602.01	472.583	-5.08887
						476.266	518.99	471.165	1603.78	473.283	-0.34849
						476.331	509.481	471.042	1590.07	473.868	1.81874
						476.376	499.536	471.711	1594.11	474.215	-1.37645
						477.669	517.541	472.708	1605.5	474.305	-10.3226
						477.411	500.812	472.946	1599.87	474.799	-10.1868
						477.979	502.584	473.23	1595.28	475.828	1.90527
						478.716	508.125	474.185	1605.74	475.997	-5.25559
						479.246	509.06	474.259	1596.43	476.442	-6.23853
						479.625	506.595	474.875	1599.27	477.566	8.00301
						480.281	510.339	475.341	1598.78	476.697	-22.4554
						480.53	504.973	475.621	1594.07	477.469	-16.1055
						481.704	520.326	476.1	1593.86	478.878	4.54683
						482.063	517.419	476.484	1591.51	478.582	-13.0689
						482.572	517.856	477.463	1602.51	479.51	-3.22325
						482.678	509.286	477.632	1595.32	480.251	2.4327
						483.678	520.737	477.848	1589.21	480.356	-6.15534
						483.82	512.971	478.704	1597.45	480.544	-12.9161
						484.56	518.593	479.199	1597.57	481.343	-5.96048
						484.69	510.546	479.42	1591.57	482.003	-2.12231
						485.349	514.352	480.208	1598.29	482.463	-2.77109
						485.289	502.049	480.292	1589.21	482.476	-13.4274
						486.696	522.635	480.742	1588.34	483.492	-1.62196
						486.723	512.293	481.576	1596.06	483.834	-4.90773
						486.801	503.088	481.476	1582.89	484.245	-6.67943
						487.749	513.374	482.356	1591.65	484.539	-11.029
						488.051	509.175	482.864	1592.07	485.214	-6.8488
						488.352	504.969	483.382	1592.74	485.892	-2.60296
						489.682	523.828	484.134	1598.62	486.005	-11.0396
						489.738	514.119	484.769	1601.9	486.616	-8.32346
						490.163	512.687	484.632	1587.88	487.804	7.37234
						490.136	501.125	485.199	1589.63	488.085	2.72078
						491.148	512.871	486.429	1606.24	487.993	-10.311
						491.651	513.167	486.209	1590.34	489.125	4.09467
						491.434	497.361	486.751	1591.53	489.153	-6.21918
						492.622	513.016	487.166	1589.88	489.882	-0.83319
						493.282	516.856	487.514	1586.73	490.685	6.18048
						493.429	509.213	488.789	1604.34	490.597	-6.72322
						494.569	523.793	488.654	1590.35	490.817	-12.7742
						494.903	520.309	489.22	1592.1	491.554	-7.19033
						495.037	512.372	489.507	1587.55	492.378	0.30697
						495.778	518.006	490.171	1591.47	492.949	2.1696
						496.232	517.217	491.077	1600.84	493.278	-1.44557
						496.567	513.787	491.459	1598.45	494.125	6.59957
						496.961	511.661	491.961	1598.73	493.674	-14.4678
						497.509	512.981	492.176	1592.61	494.463	-7.73764
						497.892	510.622	492.242	1583.11	494.975	-7.2241
						498.683	517.368	493.181	1593.21	495.64	-3.28463
						499.087	515.48	494.12	1603.28	495.529	-16.7276
						499.539	514.669	493.378	1575.71	496.286	-10.7045
						499.71	507.533	494.765	1595.84	497.07	-4.0836
						500.157	506.594	495.03	1590.84	497.991	5.58217
						500.468	502.614	495.871	1598.71	497.846	-8.61259
						501.749	520.358	495.758	1585.21	498.886	3.74363
						501.752	509.48	496.293	1586.27	498.574	-14.2172
						502.497	515.209	497.172	1595.01	499.623	-1.64201
						502.735	509.591	497.809	1598.32	499.71	-10.6581
						503.539	516.651	498.218	1596.54	500.303	-8.31871
						503.8	511.542	498.582	1593.73	500.487	-15.1565
						504.043	506.037	499.443	1602.08	501.104	-12.2809
						504.524	505.847	499.86	1600.45	502.442	6.72725
						505.284	511.924	500.365	1600.83	502.55	-1.78886
						505.754	511.509	500.785	1599.3	503.368	5.5878
						506.659	520.837	501.431	1602.81	503.327	-6.26878
						506.643	509.513	501.536	1594.21	503.906	-4.27284
						507.046	507.615	502.332	1601.1	504.637	1.16117
						507.74	512.21	502.094	1584.8	504.611	-10.3767
						508.3	513.779	503.08	1595.95	504.942	-13.9267
						508.708	511.973	502.831	1579.4	505.632	-9.39819
						509.709	523.45	503.67	1587.26	506.229	-7.00075
						509.551	508.968	504.214	1588.48	507.052	0.50623
						510.018	508.454	504.594	1586.06	507.141	-8.45765
						510.822	515.529	505.618	1598.05	507.955	-1.18035
						510.829	504.728	505.737	1589.75	508.4	-2.1559
						511.721	513.775	506.241	1590.09	508.678	-6.87975
						511.769	503.863	506.604	1587.28	509.167	-6.87113
						512.446	508.099	507.246	1590.7	510.129	3.71444
						513.346	517.295	508.056	1597.9	510.611	3.56899
						513.373	506.966	508.57	1598.45	511.008	1.51027
						513.8	505.575	508.985	1596.8	510.693	-16.5133
						514.639	513.411	509.266	1592.13	511.643	-6.1564
						515	510.562	510.192	1601.95	512.23	-3.97175
						515.434	509.323	510.094	1588.79	512.621	-6.16519
						516.335	518.561	510.789	1593.42	513.113	-6.08922
						516.354	508.037	511.35	1595.02	513.732	-3.16979
						517.316	518.616	511.45	1586.31	514.056	-6.87517
						517.395	509.437	512.441	1597.55	514.842	-0.218
						518.767	529.251	512.936	1597.72	515.67	7.39257
						518.138	504.18	513.286	1594.6	515.7	-2.87908
						518.932	511.025	513.587	1590.38	515.893	-9.51445
						519.304	508.404	514.449	1598.74	516.423	-8.59975
						520.368	521.303	514.988	1599.87	517.357	1.38382
						520.303	508.901	514.379	1575.26	517.799	0.34426
						521.052	514.704	515.599	1591.65	518.119	-3.46542
						521.439	512.445	516.423	1599.17	518.714	-1.07219
						521.423	501.106	516.512	1590.19	519.138	-2.53173
						522.524	514.845	517.807	1608.25	519.225	-11.5269
						523.512	526.013	518.468	1612.13	519.855	-8.38501
						523.178	507.578	518.381	1599.21	520.479	-5.34687
						523.996	514.947	518.625	1593.74	521.534	7.34368
						524.639	518.412	518.678	1583.96	521.416	-6.25137
						524.719	509.236	519.736	1596.7	521.531	-14.6389
						525.372	512.931	519.973	1591.07	522.268	-9.08831
						525.593	506.913	520.45	1590.79	523.22	1.31242
						526.415	514.385	521.676	1607.31	523.768	2.63478
						526.641	508.484	521.456	1591.46	524.026	-2.54598
						527.773	522.91	522.317	1599.78	524.346	-6.33209
						527.592	507.901	522.951	1603.04	525.42	6.79004
						528.132	509.053	522.882	1590.52	525.454	-3.40651
						528.987	517.25	523.484	1593.06	526.336	5.4056
						529.413	515.846	523.859	1590.51	526.197	-8.67379
						529.693	511.166	524.476	1593.38	526.62	-10.1421
						530.352	514.975	525.453	1604.32	527.52	-0.93502
						530.836	514.866	525.475	1593.84	527.616	-9.71423
						531.036	508.394	526.295	1601.29	528.173	-8.20017
						531.743	513.279	526.891	1603.68	528.227	-17.949
						532.46	518.38	526.899	1592.9	529.629	2.51343
						532.942	518.242	527.454	1594.38	529.502	-11.299
						533.641	522.959	527.763	1590.37	530.701	4.62175
						533.938	518.66	528.734	1601.16	530.47	-11.509
						534.155	512.545	528.918	1594.33	531.309	-3.64903
						534.361	506.232	529.382	1593.78	532.019	1.30415
						535.354	517.529	529.868	1593.73	532.46	0.23997
						535.776	516.032	530.216	1590.54	532.62	-7.15797
						536.517	521.655	530.842	1593.62	533.16	-5.99073
						536.488	510.063	531.525	1597.97	533.827	-2.01011
						536.957	509.616	531.846	1594.21	534.156	-5.59538
						537.454	509.8	532.652	1601.33	534.802	-2.08326
						538.287	517.498	532.453	1585.91	534.449	-20.9285
						538.513	511.628	533.529	1599.07	535.938	1.50113
						539.009	511.785	533.716	1592.3	535.822	-12.0769
						539.235	505.887	533.895	1585.35	536.62	-5.14216
						539.808	507.789	534.71	1592.66	537.627	6.48512
						540.451	511.237	535.113	1590.75	537.675	-3.4146
						541.302	519.342	535.848	1596.27	538.056	-5.84405
						542.033	524.777	536.219	1593.63	539.099	6.59148
						542.512	524.546	536.97	1599.5	538.84	-10.1685
						542.235	507.387	537.031	1589.89	539.165	-13.8403
						542.939	512.206	537.854	1597.39	540.573	6.75135
						543.212	507.393	538.107	1592.13	540.205	-12.4411
						543.41	500.852	538.828	1597.31	540.453	-17.8327
						544.842	522.001	538.632	1581.96	542.147	9.17324
						544.861	511.475	539.584	1592.32	542.052	-3.91178
						545.819	521.98	540.195	1595.08	542.499	-4.85268
						546.258	520.866	540.657	1594.48	542.467	-16.5394
						546.568	516.859	541.511	1602.66	543.522	-3.84899
						547.039	516.438	541.361	1588.33	543.757	-9.5155
						547.695	520.209	542.064	1593.13	543.994	-15.1737
						548.321	523.265	542.67	1595.78	545.069	-2.04264
						548.632	519.274	543.553	1604.59	545.725	1.69563
						548.808	512.27	543.528	1593.08	545.617	-11.6637
						549.29	512.105	543.903	1590.52	546.684	1.28252
						549.715	510.701	544.268	1587.75	547.4	6.38255
						550.239	511.477	544.745	1587.49	547.781	3.964
						551.184	521.699	545.485	1593.13	547.916	-3.95012
						551.684	521.958	546.335	1601.21	548.766	4.12826
						551.958	517.124	546.711	1598.69	548.842	-5.12809
						552.79	524.819	546.735	1588.26	549.085	-10.6398
						552.863	515.504	547.952	1604.58	549.837	-4.741
						553.645	522.073	548.262	1600.58	550.326	-4.74716
						553.795	514.474	549.055	1607.39	550.742	-6.36604
						554.295	514.71	548.796	1590.63	551.352	-3.65765
						555.064	521.006	549.04	1585.12	552.129	2.81258
						555.718	524.7	550.079	1597.47	552.026	-10.4466
						555.95	518.942	550.572	1597.57	552.842	-3.1165
						556.065	510.561	551.115	1598.79	553.054	-9.33435
						556.686	513.532	551.554	1597.67	554.388	9.62101
						557.099	511.816	551.467	1584.75	554.797	7.80569
						557.848	517.666	552.239	1591.11	554.905	-0.70797
						558.994	532.38	552.909	1595.17	555.383	-0.94276
						559.363	529.715	552.931	1584.7	555.534	-8.51568
						559.736	527.098	553.517	1586.88	556.054	-7.83595
						559.321	506.854	555.094	1611.27	556.156	-16.4843
						560.229	516.233	554.968	1597.48	557.145	-5.29235
						560.742	516.782	555.432	1596.94	557.85	-0.44505
						561.504	522.899	555.634	1590.5	558.904	12.2139
						561.519	512.287	556.453	1597.88	559.328	10.7636
						561.842	508.564	556.398	1585.71	559.185	-3.3949
						562.704	516.921	557.247	1593.77	559.113	-15.9681
						563.566	525.285	558.322	1606.9	560.163	-3.39543
						563.822	520.066	558.465	1599.16	560.716	-1.94908
						564.415	522.397	557.993	1577.62	561.13	-3.61368
						565.275	530.721	559.331	1596.64	561.146	-14.2277
						565.248	519.163	559.585	1591.4	561.759	-11.4497
						565.329	510.018	560.143	1592.94	562.614	-3.23679
						566.244	519.562	560.838	1597.56	563.461	4.8094
						566.376	511.588	561.772	1607.52	563.702	-0.76864
						567.21	519.313	561.124	1582.06	564.295	1.58923
						567.199	508.126	561.913	1588.79	563.875	-18.7972
						568.338	522.687	562.462	1590.13	564.851	-7.87517
						568.486	515.023	563.375	1599.64	565.527	-3.69722
						568.791	510.929	562.955	1579.28	566.338	3.53417
						569.219	509.538	563.853	1588.42	566.375	-6.60205
						570.353	523.997	565.066	1604.66	567.008	-3.365
						570.173	509.009	564.853	1588.94	567.664	0.38682
						570.711	510.131	565.001	1581.31	567.854	-6.30958
						571.305	512.486	566.052	1593.89	568.809	4.14989
						572.344	524.804	566.239	1587.14	569.079	-0.75106
						572.518	517.751	567.073	1594.88	569.423	-4.0115
						573.307	524.474	567.878	1601.95	570.134	0.96824
						573.71	522.55	567.837	1590.08	570.14	-9.86865
						573.895	515.744	568.025	1583.35	570.77	-6.70089
						574.575	520.02	568.745	1588.52	571.256	-6.7591
						574.834	514.878	569.297	1589.93	572.466	9.40574
						575.076	509.329	569.768	1589.52	572.897	8.10009
						575.658	511.434	570.274	1589.91	572.68	-7.71953
						576.213	512.929	570.167	1576.57	573.13	-8.57917
						576.783	514.722	571.186	1588.43	574.33	7.3486
						577.181	512.71	571.637	1587.6	574.43	-1.36044
						578.031	520.787	572.982	1606.78	574.669	-6.96276
						578.289	515.615	573.365	1604.41	574.977	-11.0257
						578.453	508.323	573.757	1602.24	575.512	-9.96344
						579.52	521.294	574.045	1597.74	576.923	10.6841
						579.857	517.892	574.917	1606.34	576.538	-8.88941
						580.9	530.317	574.824	1593.28	577.272	-3.39314
						580.523	510.906	575.623	1600.24	577.894	-0.40424
						581.63	524.744	575.692	1590.83	578.587	4.16361
						581.79	517.392	576.447	1596.79	579.278	8.67325
						582.064	512.576	576.725	1592.05	579.46	1.80766
						582.707	516.04	577.51	1598.69	579.372	-11.1089
						583.146	514.891	578.643	1613.12	580.367	0.23117
						583.868	520.133	578.274	1593.9	580.763	-1.86325
						583.759	506.732	578.729	1593.15	580.796	-12.0586
						584.746	517.916	579.663	1603.14	581.832	0.19617
						584.775	507.59	580.062	1601.11	582.028	-6.37219
						585.477	512.36	580.357	1596.77	582.239	-12.6057
						585.985	512.804	580.659	1592.59	582.751	-12.0821
						586.655	516.862	581.345	1596.99	583.737	-0.93555
						587.539	525.719	581.567	1591.01	584.237	-0.67754
						587.92	523.315	582.22	1594.69	584.8	0.97897
						588.432	523.812	583.032	1601.95	584.282	-21.6055
						588.874	522.749	583.596	1603.62	585.218	-11.5484
						588.85	511.268	583.588	1592.48	586.413	4.26544
						589.702	519.406	584.009	1590.96	586.824	2.51237
						590.023	515.642	584.604	1593.34	587.077	-2.75684
						590.745	520.874	585.221	1596.23	587.72	0.68263
						591.65	530.213	585.155	1583.77	587.521	-14.7248
						591.876	524.296	586.148	1595.08	588.386	-6.29058
						592.077	517.849	586.344	1588.53	589.425	6.02466
						592.232	510.386	587.034	1593.02	589.567	-1.75404
						593.447	526.65	587.989	1603.47	589.833	-6.73782
						593.626	519.699	588.457	1603	590.976	7.93653
						594.588	530.315	588.381	1590.34	590.956	-3.49796
						594.708	522.048	588.653	1585.48	591.054	-12.249
						595.389	526.348	589.656	1597.01	592.66	12.7823
						595.491	517.672	589.629	1585.45	592.665	1.96507
						595.679	510.938	590.264	1588.74	592.826	-5.39805
						595.822	503.194	591.129	1597.15	593.589	0.7586
						596.811	514.386	591.24	1588.68	593.565	-10.7431
						597.483	518.501	591.986	1594.45	594.851	7.11821
						598.208	523.773	592.394	1592.64	595.166	3.23819
						598.563	520.797	592.783	1590.39	595.255	-5.74029
						598.788	514.865	593.399	1593.26	595.613	-8.67889
						599.503	519.941	593.948	1594.59	595.868	-13.9145
						600.501	531.345	594.371	1593.11	596.747	-5.1645
						600.957	530.613	594.869	1593.33	597.26	-4.61701
						600.901	518.41	595.608	1598.91	597.29	-14.8964
						601.625	523.664	596.079	1598.52	598.081	-8.14407
						601.556	511.161	597.11	1610.69	598.635	-6.6717
						602.888	530.063	596.865	1594.24	599.572	3.36991
						603.022	522.106	597.251	1591.92	599.748	-3.65413
						603.141	513.825	597.867	1594.77	600.569	3.79516
						604.038	522.974	598.502	1598.05	601.156	6.00601
						604.565	523.827	598.573	1588.71	601.012	-8.18733
						604.612	513.933	599.497	1598.44	601.686	-4.04386
						605.848	530.667	600.444	1608.7	602.175	-4.03225
						605.824	519.171	600.215	1592.62	602.758	-1.92534
						606.259	517.953	600.744	1593.52	602.976	-7.98245
						606.572	514.043	601.71	1604.22	603.448	-8.35406
						607.395	521.535	601.802	1595.32	604.379	1.52874
						607.299	508.415	602.643	1603.21	604.491	-6.8896
						608.189	517.398	602.75	1594.66	605.014	-6.12861
						608.624	516.204	603.412	1598.53	606.13	7.93108
						609.51	525.087	603.397	1587.26	606.143	-2.74189
						609.735	519.176	604.193	1594.13	606.469	-6.39681
						610.244	519.629	604.992	1601.07	607.319	1.69845
						610.653	517.838	605.135	1593.34	607.553	-4.0231
						611.213	519.425	605.526	1591.13	607.961	-5.81222
						611.768	520.918	606.153	1594.22	607.936	-17.3396
						611.986	514.849	606.409	1589	609.109	-2.00606
						612.498	515.368	607.023	1591.81	609.476	-4.73238
						613.391	524.417	607.476	1591	610.115	-1.36642
						613.473	515.299	608.193	1596.13	610.359	-6.85917
						613.942	514.854	608.763	1597.95	611.363	4.67609
						614.262	511.078	609.336	1599.81	611.857	4.78302
						615.221	521.601	610.229	1608.88	612.081	-1.13498
						615.368	513.951	610.352	1600.69	612.677	1.26845
						615.997	517.092	610.473	1592.44	612.542	-12.7146
						616.612	519.917	611.371	1601.6	613.675	1.71639
						617.255	523.37	611.755	1599.26	614.242	3.48546
						617.899	526.849	612.494	1604.88	614.34	-5.28479
						618.085	520.059	612.866	1602.24	614.937	-2.86993
						618.256	512.933	613.16	1597.87	615.337	-4.85866
						618.967	517.916	613.476	1594.02	615.635	-9.13545
						619.42	517.104	614.517	1606.38	616.527	-0.09524
						620.091	521.207	614.454	1594.01	616.931	-1.99709
						620.719	524.31	615.42	1604.7	617.124	-8.62138
						621.134	522.654	615.485	1595.19	617.397	-13.4553
						621.604	522.216	616.087	1597.73	618.586	2.21691
						622.151	523.549	616.271	1590.92	618.81	-3.71885
						622.531	521.103	616.744	1590.56	619.558	2.10682
						623.457	530.889	617.814	1603.58	619.574	-8.51304
						623.698	525.337	617.639	1588.7	620.122	-7.18031
						623.69	514.202	618.318	1592.96	620.9	-0.69285
						624.174	514.1	618.741	1591.47	621.43	0.22466
						625.204	526.222	619.375	1594.73	621.934	0.55934
						625.752	527.538	620.276	1603.97	622.977	12.9887
						625.942	520.846	620.602	1600.34	622.847	-0.88824
						626.311	518.169	621.28	1604.56	623.303	-1.61281
						626.914	520.719	621.708	1603.2	624.16	6.64336
						627.384	520.286	621.665	1591.3	624.515	3.62404
						627.574	513.619	622.1	1590.07	624.607	-5.26703
						628.13	515.118	623.091	1601.31	625.243	-1.96878
						629.088	525.625	623.555	1600.78	625.58	-5.36288
						629.418	522.069	623.719	1593.48	626.525	4.86779
						629.96	523.26	624.038	1589.7	626.554	-5.44237
						630.398	522.106	625.21	1604.98	627.137	-3.33211
						630.745	518.922	625.433	1599.02	627.694	-1.81893
						631.275	519.858	625.618	1592.23	628.126	-3.08255
						631.977	524.63	626.336	1597.35	628.498	-5.71883
						631.832	510.422	627.273	1607.4	629.249	0.17067
						632.509	514.633	627.62	1604.23	629.531	-4.4626
						633.05	515.804	627.163	1583.04	630.351	2.96453
						633.974	525.55	628.234	1596.07	630.587	-2.71763
						634.219	520.111	628.689	1595.3	631.068	-2.88681
						635.116	529.245	628.925	1589.65	631.819	2.999
						635.385	524.315	630.133	1605.75	632.098	-1.70128
						635.438	514.538	630.159	1595.41	632.77	2.40263
						635.7	509.464	630.76	1597.92	633.025	-2.85129
						636.529	517.101	631.634	1606.52	633.092	-12.2816
						637.058	517.989	631.517	1592.95	633.749	-8.53345
						637.194	510.089	631.943	1591.55	634.545	-1.65538
						638.179	521.211	632.52	1593.53	635.036	-1.60649
						638.485	517.103	633.213	1598.1	635.651	1.23152
						639.116	520.275	633.767	1599.57	636.13	1.00992
						639.832	525.374	634.433	1603.52	636.232	-7.67169
						640.813	536.411	634.277	1589.07	637.069	0.14254
						640.698	522.892	635.506	1605.67	637.153	-8.92089
						640.646	510.746	635.751	1600.19	638.272	5.19174
						641.125	510.537	636.291	1601.36	638.677	3.31346
						642.036	519.988	636.546	1596.09	639.391	8.35246
						642.138	511.317	636.962	1594.48	639.208	-6.69614
						642.603	510.794	637.384	1592.97	640.107	2.49162
						643.233	513.961	638.06	1597.18	640.528	0.98284
						643.927	518.543	638.527	1596.68	640.52	-10.1557
						644.051	510.364	639.097	1598.48	641.523	1.35269
						644.512	509.745	639.423	1594.86	642.014	1.40756
						646.07	533.7	640.001	1596.83	642.367	-1.61932
						645.716	514.81	640.223	1590.87	642.447	-10.7942
						646.535	522.216	640.588	1588.08	643.127	-6.52836
						646.928	520.056	641.788	1604.03	644.329	9.47416
						647.203	515.27	641.852	1594.49	644.093	-6.78777
						647.375	508.174	642.051	1588	644.174	-15.9149
						648.324	518.482	643.231	1603.49	645.669	6.63563
						648.849	519.304	643.267	1593.34	646.072	4.6979
						649.111	514.213	643.85	1595.45	646.267	-1.88031
						650.58	536.181	644.165	1591.58	646.334	-11.3415
						650.285	518.603	645.08	1601.12	647.432	2.33193
						650.989	523.412	645.656	1603.07	647.498	-7.15674
						650.958	511.773	645.997	1599.76	648.371	1.45065
						651.878	521.435	646.107	1591.27	648.727	-1.50958
						651.882	510.57	646.681	1593.16	649.291	0.17665
						652.787	519.894	647.169	1593.13	649.464	-6.91545
						652.94	512.383	647.533	1590.35	649.931	-7.40841
						653.636	517.015	648.04	1590.75	650.752	0.03297
						654.234	519.446	648.846	1597.85	651.345	2.36763
						654.442	513.175	649.1	1592.59	651.221	-11.3463
						655.406	523.82	649.972	1601.17	651.764	-10.1476
						655.212	508.508	650.363	1598.98	652.429	-6.20142
						656.332	522.648	650.868	1599.36	653.084	-2.48425
						656.858	523.498	650.937	1589.93	653.611	-1.62583
						657.246	521.236	651.742	1597.02	653.955	-4.85848
						657.802	522.72	652.051	1592.99	654.155	-11.3396
						658.705	532.006	652.354	1588.82	654.883	-5.97508
						658.655	519.93	653.214	1597.14	655.39	-5.56143
						658.997	516.641	653.601	1594.85	655.493	-14.2167
						659.608	519.372	654.011	1593.1	655.998	-13.8653
						660.124	519.987	654.871	1601.41	656.801	-6.81344
						660.444	516.21	655.187	1597.54	657.789	4.35935
						660.677	510.474	655.407	1591.51	657.803	-6.26385
						661.657	521.488	655.943	1592.58	658.189	-8.58128
						661.952	517.125	656.484	1593.74	659.169	2.42866
						662.54	519.361	656.864	1591.29	659.084	-10.4385
						662.76	513.327	657.526	1595.19	659.554	-10.8521
						663.468	518.245	658.165	1598.56	660.649	2.73415
						663.345	504.536	658.354	1591.83	660.892	-2.77302
						664.236	513.549	658.905	1593.21	661.389	-2.57904
						665.195	524.073	659.325	1591.68	661.407	-13.1502
						665.539	520.856	659.936	1594.42	662.177	-6.84563
						666.128	523.084	660.687	1600.3	662.477	-11.0809
						666.305	516.091	660.957	1595.37	663.173	-6.43673
						666.698	513.945	661.673	1600.48	664.395	9.98928
						667.577	522.681	662.109	1599.29	664.05	-8.7065
						667.608	512.424	662.741	1602.5	664.496	-9.6576
						668.534	522.218	663.068	1598.89	665.232	-4.11491
						669.226	526.775	663.883	1606.19	665.805	-2.22115
						669.722	526.94	663.922	1596.1	666.116	-6.21637
						669.918	520.364	664.757	1603.86	666.914	0.70127
						670.368	519.496	665.389	1607.06	667.7	7.36425
						670.752	517.141	665.386	1596.03	667.854	-0.13903
						670.857	508.559	665.64	1590.8	668.155	-4.34195
						672.143	526.424	665.852	1584.58	668.89	1.17366
						672.082	514.1	666.744	1593.6	669.557	5.16096
						672.372	509.619	667.431	1598.05	669.379	-9.76805
						673.664	527.628	667.691	1592.9	670.101	-4.569
						673.579	514.773	668.238	1594.21	671.202	9.1699
						674.152	516.638	668.849	1596.96	670.907	-8.38835
						674.318	509.42	669.247	1594.91	671.266	-11.321
						675.247	519.275	669.615	1592.22	672.042	-4.89524
						675.868	522.244	670.48	1600.64	673.006	5.76754
						676.508	525.63	670.689	1594.38	672.646	-13.2539
						676.802	521.266	671.048	1591.46	673.378	-7.81555
						676.925	513.06	671.063	1580.84	673.667	-12.2842
						677.554	516.208	672.394	1599.71	675.067	8.14388
						678.454	525.429	672.399	1588.87	675.253	1.35199
						678.698	519.94	673.639	1605.71	675.821	3.13214
						678.88	513.06	673.859	1599.66	675.951	-4.91283
						679.355	512.731	674.109	1594.31	676.329	-7.41105
						679.994	516.104	675.066	1604.81	677.111	-0.82879
						681.028	528.324	675.059	1593.72	677.542	-2.12178
						680.904	514.613	675.43	1591.06	677.493	-14.1802
						681.541	517.916	676.555	1605.33	678.01	-13.5301
						681.975	516.678	676.791	1599.65	678.567	-12.0179
						682.268	512.29	677.266	1599.34	679.416	-3.96472
						682.522	507.025	677.763	1599.52	680	-1.82929
						683.663	521.641	677.657	1586.18	680.448	-2.74031
						684.06	519.601	678.422	1592.36	680.801	-5.77371
						684.084	509.169	678.821	1590.36	681.096	-10.1126
						684.822	514.752	679.28	1589.69	681.972	-1.43871
						685.517	519.363	680.161	1598.48	682.824	6.69525
						686.138	522.335	680.691	1599.4	683.155	3.1761
						686.291	514.787	680.988	1595.12	683.194	-6.93796
						686.824	515.801	681.722	1600.6	684.06	1.50781
						687.301	515.532	681.812	1591.67	684.485	0.0998
						687.602	511.325	682.482	1595.7	685.241	6.08199
						688.806	527.343	682.839	1592.78	685.25	-4.66889
						689.206	525.335	683.144	1588.64	685.447	-11.2249
						689.458	520.043	684.261	1602.73	686.67	5.24222
						689.77	516.092	684.964	1607.51	686.898	-0.60121
						690.729	526.606	685.341	1605.02	687.314	-2.24049
						690.851	518.394	685.447	1596.44	687.333	-12.774
						691.122	513.507	685.636	1589.71	688.391	-0.02067
						691.752	516.688	686.402	1595.91	688.765	-2.58098
						692.126	514.103	686.938	1596.99	689.957	13.1618
						692.538	512.381	687.034	1588.2	689.614	-5.47508
						693.491	522.774	687.864	1595.81	690.401	1.21041
						693.633	515.015	688.712	1603.87	690.634	-4.52205
						694.414	521.553	688.604	1590.51	690.231	-24.4939
						694.611	515.011	689.489	1599.38	691.456	-8.02448
						695.714	528.782	689.441	1587.34	692.552	5.58129
						695.723	518.02	690.652	1603.51	693.05	5.79796
						696.099	515.484	690.531	1589.85	693.112	-3.76792
						696.697	517.95	691.297	1596.08	694.038	6.02149
						697.217	518.653	691.945	1599.63	694.311	1.21024
						697.767	519.99	692.017	1590.29	694.591	-3.49391
						697.741	508.469	692.727	1595.25	695.463	5.10205
						698.782	520.859	692.601	1581.45	695.577	-3.3154
						698.801	510.309	693.716	1595.5	696.135	-1.74226
						699.354	511.74	693.854	1587.63	696.742	0.89103
						700.075	516.957	694.429	1589.55	697	-4.28568
						701.104	529.078	695.291	1597.92	697.363	-7.10715
						701.05	516.891	695.402	1589.46	698.136	-0.7354
						701.274	510.966	696.285	1598.29	698.424	-5.22658
						701.844	512.765	696.8	1598.88	699.149	0.07219
						702.794	523.123	697.087	1594.36	699.389	-5.52045
						703.103	519.095	697.776	1598.84	700.269	3.24417
						703.551	518.162	697.82	1588.87	700.724	2.49566
						704.118	519.933	698.247	1587.48	700.76	-7.66325
						703.927	504.66	698.822	1589.42	701.411	-4.0166
						705.18	521.79	699.66	1597.25	701.621	-10.277
						705.494	517.879	700.284	1600.27	702.712	3.22587
						705.761	512.914	700.768	1600.16	703.316	5.80324
						706.266	513.26	701.026	1594.99	703.226	-7.16483
						707.354	526.69	701.901	1603.65	703.846	-4.21304
						707.514	519.327	702.169	1598.71	705.09	12.6959
						708.01	519.501	702.804	1601.97	705.22	4.652
						708.437	518.108	702.941	1594.08	705.847	7.76136
						709.168	523.536	703.539	1596.52	705.827	-3.65237
						709.676	523.964	704.33	1603.31	706.281	-4.43868
						710.178	524.237	704.75	1601.75	706.882	-1.90775
						710.827	527.848	705.256	1602.15	707.205	-5.62967
						710.987	520.463	705.488	1596.39	707.887	-1.30715
						711.497	520.952	705.742	1591.11	708.549	2.57199
						712.318	528.378	707.085	1610.26	709.07	3.27864
						712.711	526.258	706.896	1595.08	709.485	1.62195
						712.866	518.765	707.878	1606.13	709.726	-3.92497
						713.618	524.655	708.013	1598.2	710.264	-2.81981
						713.868	519.308	708.397	1595.82	710.754	-2.78709
						714.063	512.712	709.139	1601.51	711.269	-2.21024
						715.031	523.449	709.675	1602.57	711.876	0.42762
						715.523	523.526	710.102	1601.18	712.077	-6.02168
						715.625	514.874	710.581	1600.96	712.982	3.33808
						716.487	523.213	710.892	1596.98	713.158	-3.69124
						716.849	520.371	711.274	1594.58	713.906	2.11227
						717.256	518.553	711.788	1595.15	714.276	-0.5634
						718.324	531.519	712.367	1597.17	714.527	-5.88767
						718.175	517.22	712.544	1590.17	715.568	6.49423
						718.875	521.948	713.345	1597.17	715.548	-4.897
						719.234	519.063	713.85	1597.54	716.461	4.60135
						719.626	516.876	714.182	1594.01	717.215	10.554
						720.188	518.525	715.266	1607.36	717.472	5.3458
						720.847	522.326	715.442	1600.33	717.355	-8.22303
						721.289	521.272	715.92	1600.1	717.569	-14.391
						721.493	514.882	716.172	1594.79	718.26	-9.8653
						722.017	515.695	716.535	1591.97	718.829	-8.07566
						722.499	515.543	717.317	1598.53	719.327	-7.86796
						723.393	524.621	717.358	1588.5	720.209	0.95188
						723.554	517.267	718.441	1601.82	720.152	-11.2911
						724.257	522.068	718.388	1589.68	721.255	2.48388
						724.508	516.718	718.935	1590.97	721.685	1.1733
						725.856	535.983	719.885	1601.32	722.47	7.80815
						725.413	515.104	720.675	1608.05	722.413	-4.44167
						725.76	511.92	721.173	1608.27	723.041	-1.30258
						726.638	520.656	721.199	1597.88	723.081	-11.3558
						727.523	529.519	721.436	1592.25	724.397	7.14494
						727.442	516.749	721.986	1593.63	724.641	1.68315
						728.145	521.529	722.193	1587.3	725.296	5.40032
						728.548	519.638	723.482	1605.23	725.552	0.16276
						729.146	522.067	723.363	1591.62	725.967	-1.47898
						729.481	518.619	723.717	1588.59	726.015	-11.3575
						730.356	527.276	724.204	1588.55	726.735	-6.17504
						730.964	529.938	725.271	1601.51	727.74	5.39065
						730.734	513.821	725.623	1598.45	727.783	-4.60365
						731.51	520.256	725.72	1589.65	728.124	-7.92511
						732.008	520.484	726.94	1606.04	728.968	0.04915
						732.413	518.593	727.29	1602.91	729.626	3.83174
						733.013	521.093	727.239	1590.82	729.872	-1.60103
						733.481	520.607	727.846	1593.47	730.472	0.89192
						734.076	522.998	728.714	1601.96	730.851	-1.56815
						733.77	505.174	729.24	1602.79	731.301	-2.42621
						734.993	521.637	729.522	1598.18	732.037	3.09292
						735.623	524.814	729.55	1587.83	732.815	9.57423
						735.715	515.907	729.981	1586.54	732.872	-0.09911
						736.085	513.255	730.648	1590.54	733.811	9.97415
						736.708	516.247	731.697	1603.09	733.626	-5.10646
						737.503	523.117	731.793	1594.28	734.446	2.30309
						737.87	520.363	732.043	1588.92	734.479	-7.90559
						738.897	532.432	733.035	1600.2	735.837	11.5735
						738.409	510.544	733.46	1598.77	735.91	2.24435
						739.735	529.308	734.165	1603.61	736.131	-3.7637
						739.714	517.887	734.144	1592.18	737.068	6.26929
						740.701	529.048	734.727	1594.3	736.922	-7.94076
						741.054	525.986	735.24	1594.83	738.356	13.2502
						741.016	514.192	735.88	1598.22	738.237	-0.37171
						741.518	514.47	735.949	1588.82	738.425	-7.13318
						742.181	518.374	736.793	1596.78	739.109	-2.73328
						742.956	524.796	737.331	1597.89	739.502	-4.89612
						743.014	515.139	737.406	1588.6	740.727	11.5932
						743.652	518.492	738.383	1599.54	740.989	6.52764
						744.115	517.903	738.539	1592.09	740.807	-8.53098
						744.485	515.226	739.304	1598.28	741.669	-0.16049
						745.746	532.546	739.274	1586.65	742.566	8.98085
						745.937	525.868	739.992	1591.77	742.56	-2.10173
						745.709	509.807	740.413	1590.26	743.207	1.43535
						746.359	513.422	741.457	1602.69	743.65	0.41214
						747.255	522.542	742.174	1607.83	744.892	17.306
						747.758	522.858	742.067	1594.47	745.134	11.7541
						748.132	520.281	742.474	1592.61	745.005	-2.09487
						749.038	529.629	742.877	1590.69	745.915	7.35757
						748.917	515.965	743.502	1593.76	746.736	14.8021
						749.165	510.569	744.28	1600.22	746.535	-0.65204
						750.016	518.68	744.726	1599.26	746.47	-13.0691
						750.757	524.344	744.535	1584.04	747.436	-2.38154
						751.168	522.603	745.625	1597.51	748.093	1.37731
						751.906	528.178	746.022	1595.44	748.284	-5.28672
						752.064	520.758	746.495	1595.08	748.819	-4.24523
						752.175	512.303	747.364	1603.61	749.407	-2.04035
						753.16	523.421	747.527	1596.29	749.786	-4.49566
						752.949	507.734	747.98	1595.5	750.143	-7.45924
						753.851	516.975	748.664	1599.88	751.107	3.19263
						754.527	521.17	748.726	1590.32	751.324	-2.90053
						754.886	518.273	749.49	1596.46	751.693	-5.56066
						755.186	514.027	750.498	1608.12	752.461	0.67067
						755.752	515.769	750.2	1590.48	752.67	-5.5908
						756.011	510.594	750.677	1590.22	753.499	2.02926
						757.027	522.443	751.575	1599.38	753.512	-8.63211
						757.673	525.941	751.952	1596.87	754.257	-2.89983
						757.928	520.7	752.183	1591.07	754.996	2.6995
						758.382	519.921	752.994	1598.31	755.216	-3.31822
						758.581	513.414	753.097	1589.67	756.248	8.86073
						759.284	518.232	753.825	1595.02	756.15	-4.29218
						759.363	509.049	754.312	1594.97	756.368	-10.3521
						760.052	513.517	755.126	1602.27	757.837	11.5987
						760.73	517.756	755.205	1593.08	757.864	1.25315
						761.272	518.958	755.811	1595.72	758.053	-5.45556
						761.588	515.098	756.42	1598.39	758.812	0.57746
						762.638	527.666	756.894	1598.06	759.476	4.50075
						762.627	516.46	757.767	1606.67	759.471	-6.5514
						763.126	516.672	757.231	1583.7	759.517	-16.4826
						764.154	528.777	757.95	1588.85	760.674	-1.49833
						764.221	519.308	758.673	1594.1	761.231	0.02523
						764.378	511.873	759.471	1601.05	761.551	-3.75649
						765.186	519.017	759.76	1596.58	762.212	0.09294
						765.824	522.366	760.583	1604.05	762.361	-7.53346
						765.884	512.755	760.512	1591.5	763.267	1.82613
						766.829	522.976	761.273	1597.61	763.569	-2.35077
						767.289	522.333	762.275	1609.12	764.084	-1.77215
						767.563	517.522	762.504	1603.27	764.569	-1.85622
						767.871	513.469	762.674	1596.14	764.974	-3.74312
						768.549	517.697	763.211	1597.21	764.952	-15.1917
						769.146	520.13	763.752	1598.39	766.155	0.83071
						769.655	520.58	763.962	1592.13	766.548	-1.3316
						770.489	528.311	764.391	1590.79	767.225	2.8861
						770.416	515.714	765.548	1605.77	767.266	-7.13036
						770.874	515.02	765.561	1595.1	768.154	1.8096
						772.13	532.234	765.743	1588.24	768.268	-6.60258
						771.904	516.208	766.645	1597.49	769.227	3.95134
						772.492	518.407	767.198	1598.93	769.226	-7.03838
						773.135	521.888	767.246	1589.05	769.961	-1.51521
						773.938	528.908	768.197	1599.4	770.503	-0.33512
						773.767	514.114	768.908	1604.39	771.255	5.54313
						774.268	514.393	768.973	1594.88	771.565	1.54579
						774.4	506.401	769.698	1600.18	771.975	-0.22451
						775.742	525.524	770.436	1605.75	772.101	-8.34685
						775.738	514.473	770.682	1600.3	772.726	-5.28901
						776.521	521.085	771.152	1599.89	773.522	1.59733
						776.769	515.663	771.545	1597.74	773.686	-5.70354
						777.524	521.633	771.963	1596.15	774.02	-9.14793
						777.86	518.226	772.46	1596.32	774.653	-5.92425
						778.557	522.88	772.778	1592.51	775.467	1.35814
						778.881	519.181	773.287	1592.97	775.944	1.09803
						779.049	511.989	774.003	1598.06	776.295	-1.99181
						779.928	520.749	774.449	1597.09	776.773	-2.25527
						780.569	524.141	774.576	1588.97	777.367	0.12759
						781.319	529.997	775.216	1592.37	778.177	7.31607
						781.32	519.06	776.013	1599.26	778.27	-1.56076
						781.997	523.274	776.039	1588.91	778.926	2.19598
						782.249	517.965	777.182	1603.56	779.365	1.06919
						782.252	507.094	777.611	1602.21	779.972	3.71039
						783.299	519.581	777.896	1597.65	780.171	-2.77742
						784.268	530.348	779.01	1611.65	780.584	-4.47614
						784.799	531.298	778.461	1588.4	781.204	-1.54124
						784.865	521.828	778.631	1581.23	781.327	-9.73323
						785.552	526.251	780.018	1601.36	782.101	-3.34196
						785.758	519.928	780.106	1592.39	782.329	-9.2109
						786.103	516.687	781.187	1605.66	783.15	-1.7521
						786.672	518.483	781.058	1591.81	783.732	0.34725
						787.867	534.336	781.631	1593.7	784.43	5.00884
						787.739	520.488	782.192	1595.32	784.652	-0.93713
						788.204	519.956	782.864	1599.42	784.815	-8.25716
						788.881	524.17	783.283	1597.86	785.367	-6.84598
						788.611	507.154	783.347	1588.33	786.262	2.25719
						789.302	511.697	784.005	1592.12	786.662	0.25527
						789.945	515.14	785.046	1604.5	787.363	5.01763
						790.448	515.464	785.706	1608.33	787.312	-7.08235
						791.459	527.17	785.406	1590.67	788.541	9.52656
						791.756	522.869	785.574	1583.47	788.298	-6.89417
						791.996	517.277	786.402	1591.08	788.692	-9.00618
						792.597	519.799	787.244	1598.98	789.986	9.01303
						793.086	519.808	787.481	1593.33	789.66	-9.23833
						793.126	509.747	787.645	1586.06	790.426	-3.02223
						793.485	506.857	788.298	1589.72	791.794	16.6669
						794.774	524.782	789.155	1598	791.52	-0.41269
						795.335	526.392	789.984	1605.61	791.125	-20.2249
						795.804	525.932	789.949	1593.89	792.777	5.84932
						795.868	516.433	790.304	1590.86	792.77	-5.26896
						796.321	515.617	791.355	1603.48	793.249	-5.49566
						797.487	530.804	791.543	1596.72	793.637	-7.73412
						797.776	526.328	791.93	1594.45	794.972	11.2154
						798.143	523.577	792.396	1593.92	795.34	8.49421
						798.096	511.56	792.922	1594.76	794.904	-12.2105
						799.068	522.399	793.285	1591.95	796.613	15.1206
						799.088	511.901	794.067	1598.53	796.157	-6.06583
						800.039	522.251	794.259	1591.85	797.005	1.99761
						800.656	525.128	794.731	1591.47	797.615	4.7329
						800.837	518.228	795.481	1597.33	797.645	-5.57814
						800.577	501.441	795.756	1592.54	798.075	-6.89276
						801.981	521.953	796.419	1596.46	798.655	-4.84089
						802.215	516.232	797.146	1601.79	799.625	5.92793
						802.584	513.56	797.564	1600.21	799.638	-4.71638
						803.337	519.473	797.648	1591.13	799.795	-12.1629
						803.928	521.767	798.329	1595.43	800.743	-1.86695
						804.525	524.189	798.604	1590.64	801.196	-2.67032
						804.62	515.37	799.426	1598.1	801.916	2.51818
						805.35	520.754	800.182	1604.09	802.273	-0.45647
						805.83	520.569	800.519	1600.68	803.047	5.9427
						805.909	511.39	800.632	1592.28	803.679	9.14546
						806.279	508.725	801.459	1599.84	803.579	-4.04052
						807.268	519.925	801.948	1599.86	804.268	0.43553
						807.78	520.452	802.358	1598.09	804.729	-0.19285
						807.966	513.675	803.087	1603.45	805.083	-3.19335
						808.562	516.059	803.082	1592.41	805.983	5.99529
						809.483	525.746	803.887	1599.48	806.521	7.10731
						809.87	523.454	804.126	1593.89	806.562	-2.92568
						810.367	523.66	804.569	1592.86	806.506	-15.1477
						810.513	515.955	805.328	1598.9	807.647	-0.52876
						811.361	523.998	805.31	1587.53	808.197	0.85076
						811.408	514.102	805.876	1589.29	809.195	12.262
						811.862	513.31	806.647	1595.59	809.467	7.39468
						812.781	522.975	807.593	1605.86	809.681	1.23011
						812.982	516.513	807.533	1593.55	809.614	-11.2084
						813.783	523.493	807.615	1584.44	810.484	-2.67032
						814.331	524.828	808.895	1602.15	810.908	-4.13109
						814.511	517.915	809.118	1596.2	811.251	-7.38537
						814.877	515.161	809.405	1591.67	811.965	-2.36765
						816.107	531.767	810.298	1600.74	812.361	-4.4378
						816.426	527.96	810.286	1589.5	813.204	3.50568
						816.537	519.496	811.279	1600.81	813.472	-1.4468
						817.528	530.749	811.091	1585.62	814.154	2.86886
						817.211	512.682	812.076	1596.75	814.712	4.42636
						817.767	514.196	812.869	1603.57	814.101	-20.2178
						818.703	524.221	812.852	1592.24	815.131	-8.08234
						819.502	531.177	813.966	1606.26	816.167	4.18155
						819.007	509.114	813.998	1596	816.435	-0.77304
						820.438	530.231	814.344	1592.8	816.831	-2.85885
						820.601	522.938	814.727	1590.41	817.13	-7.12157
						820.937	519.49	815.533	1597.53	818.008	1.61227
						821.429	519.562	815.765	1591.8	818.366	-1.3258
						822.037	522.241	816.306	1592.96	818.799	-2.56673
						822.214	515.236	816.805	1593.17	819.762	8.0366
						822.881	519.245	817.291	1593.13	819.645	-5.52837
						823.114	513.503	817.592	1588.89	819.83	-12.3345
						824.048	523.496	818.353	1595	820.836	-0.75299
						824.405	520.532	818.841	1594.99	820.798	-12.5359
						824.352	508.378	819.264	1593.52	821.618	-5.12193
						825.73	528.309	819.671	1591.67	822.494	3.53382
						825.778	518.425	820.591	1601.34	822.834	0.20585
						826.084	514.341	821.006	1599.69	823.211	-2.2831
						827.705	539.707	821.329	1595.96	823.691	-2.49551
						827.518	524.556	822.064	1601.49	824.448	3.5187
						828.174	528.308	822.533	1601.04	824.697	-1.85094
						827.914	511.541	822.77	1595.4	825.65	8.52939
						828.921	523.149	823.41	1598.77	826.007	5.59553
						829.077	515.672	823.928	1599.43	826.464	4.86972
						829.814	521.249	824.364	1598.25	826.556	-4.00129
						830.202	518.968	824.981	1601.13	827.231	0.15854
						830.92	524.124	825.161	1594.22	828.023	6.93988
						831.176	518.89	825.459	1589.93	828.112	-2.01432
						831.576	516.899	826.157	1594.62	828.494	-4.42075
						832.067	516.955	827.052	1603.73	829.048	-2.92744
						832.279	510.747	827.366	1599.8	829.863	4.36656
						833.047	517.001	827.927	1601.41	830.097	-1.33477
						834.432	537.089	828.258	1597.89	830.457	-4.23467
						834.085	518.359	828.8	1599.07	831.155	0.44749
						834.668	520.482	829.319	1599.74	831.438	-4.17611
						834.787	512.178	829.746	1598.35	832.254	3.18244
						835.613	519.74	830.27	1599.15	832.589	-0.2785
						836.062	518.839	831.055	1605.77	833.026	-1.4468
						836.568	519.239	830.923	1591.87	833.236	-7.6884
						837.038	518.785	831.415	1591.95	833.852	-4.83685
						837.717	523.068	832.659	1608.87	834.621	1.43869
						837.909	516.402	832.61	1596.81	835.03	-0.33319
						838.906	527.783	833.058	1595.88	836.043	11.4057
						839.067	520.459	833.994	1605.93	835.601	-9.46415
						839.447	518.003	834.004	1595.18	836.836	7.24502
						839.98	519.004	834.442	1594.03	836.887	-2.54211
						840.744	525.169	835.519	1607.22	838.069	12.9886
						841.118	522.615	836.745	1623.73	838.294	7.07547
						841.207	513.627	836.119	1598.76	837.814	-14.6307
						841.731	514.425	836.302	1591.9	838.797	-3.55635
						842.293	516.074	837.693	1612.13	839.588	3.19668
						842.947	519.773	837.041	1586.56	840.058	2.77793
						843.428	519.608	837.663	1589.56	840.412	-0.25335
						843.729	515.366	838.513	1597.64	840.948	0.81541
						844.259	516.293	838.835	1593.9	841.151	-5.59115
						844.586	512.689	839.34	1594.27	841.189	-15.6767
						845.083	512.858	840.286	1604.52	842.446	1.5275
						845.851	519.102	840.326	1594.45	842.584	-6.34299
						846.044	512.477	841.253	1604.26	843.122	-5.23502
						846.736	517.043	841.274	1593.78	844.207	8.11275
						847.33	519.392	842.31	1606.04	844.577	5.46979
						848.241	528.841	842.283	1594.47	844.776	-1.02067
						848.468	522.99	842.811	1595.37	845.696	8.61715
						848.444	511.494	843.538	1600.69	845.503	-6.64285
						848.898	510.716	844.378	1608.58	846.157	-2.95347
						849.277	508.244	844.346	1596.9	846.523	-5.72376
						849.699	506.755	844.328	1585.53	846.827	-9.8354
						850.649	517.092	845.793	1607.42	848.25	11.083
						851.327	521.307	846.007	1601.25	848.311	1.48987
						851.501	514.274	846.264	1596.06	848.654	-1.74859
						852.127	517.333	846.738	1595.74	849.24	0.40915
						852.923	524.22	847.21	1595.36	849.733	0.50254
						853.375	523.397	847.547	1591.94	849.715	-10.8495
						853.498	515.215	848.218	1596.03	850.904	4.82048
						854.411	524.706	849.366	1610.79	851.174	-0.06587
						854.101	506.812	849.474	1602.27	851.841	3.94043
						855.335	523.493	849.62	1594.6	851.966	-4.2236
						855.443	514.96	850.577	1605.08	852.726	1.84407
						856.241	521.915	851.234	1608.85	852.994	-3.11755
						856.371	513.867	851.076	1594.35	853.877	5.73025
						857.062	518.39	851.794	1599.48	854.797	15.4073
						857.861	525.346	852.496	1604.28	854.991	8.78387
						858.181	521.542	853.08	1606.4	854.79	-6.66853
						858.478	517.246	853.167	1597.4	856.021	9.96729
						858.834	514.284	853.573	1595.53	856.411	7.73587
						859.457	517.286	853.922	1592.42	856.909	7.9543
						859.693	511.608	854.507	1594.57	856.869	-3.90017
						860.813	525.778	854.97	1593.99	857.487	-0.99921
						861.314	526.022	855.719	1599.82	858.115	2.11139
						861.427	517.599	856.13	1598.08	858.866	7.99527
						861.849	516.121	856.336	1591.73	859.507	11.4093
						862.635	522.779	856.658	1588	859.691	4.5667
						863.506	531.337	857.395	1593.54	859.716	-5.82858
						863.494	520.114	857.599	1587.18	860.494	0.6624
						863.854	517.229	858.851	1604.28	861.061	2.40984
						864.652	524.137	859.101	1598.92	861.686	5.4573
						864.907	518.915	859.507	1597.05	861.85	-1.82245
						865.579	523.021	859.236	1580.05	862.18	-5.36886
						865.798	516.966	860.543	1598.39	863.115	4.60785
						866.078	512.291	861.414	1606.93	863.818	9.417
						866.679	514.797	861.391	1595.47	864.345	10.2684
						867.446	521.019	862.322	1605.38	864.507	2.94378
						867.763	517.192	862.821	1605.6	864.857	-0.15732
						868.64	525.875	863.147	1601.96	865.346	-0.18001
						868.807	518.68	863.24	1593.09	865.882	0.89631
						869.091	514.079	863.723	1592.95	867.137	18.0817
						870.37	531.797	864.269	1594.22	866.767	-1.18229
						870.267	518.527	864.345	1584.99	867.59	6.30517
						871.083	525.857	864.909	1586.67	867.742	-1.24261
						870.782	508.148	865.757	1594.72	868.066	-4.94096
						871.472	512.666	866.11	1591.68	868.864	1.99708
						871.774	508.48	866.903	1598.49	869.386	2.74839
						872.686	517.969	867.452	1599.84	869.887	3.00393
						873.04	514.938	867.703	1594.52	870.123	-2.64587
						873.761	520.152	868.37	1598.5	870.883	3.42408
						873.747	508.883	868.921	1599.9	870.91	-6.92688
						874.687	518.984	869.42	1600.12	871.225	-10.8141
						875.144	518.282	869.835	1598.47	872.338	3.15095
						875.729	520.428	870.544	1603.42	872.733	1.0713
						876.59	528.752	871.32	1609.84	872.908	-5.96751
						876.469	515.094	871.337	1599.27	873.589	-1.66698
						877.083	517.914	871.943	1601.9	873.833	-7.15744
						877.94	526.165	872.019	1592.66	874.974	7.46872
						878.398	525.451	873.052	1604.83	875.043	-1.92885
						878.397	514.49	873.215	1597.54	875.455	-3.65132
						879.677	532.221	873.815	1600.02	876.239	2.95503
						879.645	520.569	874.412	1602.46	876.063	-11.9557
						879.265	501.085	873.836	1578.59	877.414	7.39732
						880.797	524.457	875.209	1598.41	877.655	1.82824
						881.252	523.684	875.6	1596.21	878.32	5.78301
						880.847	503.672	876.015	1594.55	878.436	-2.58027
						881.726	512.414	876.842	1602.15	878.913	-2.84601
						882.193	511.914	877.105	1597.09	879.293	-5.30537
						883.008	519.234	877.251	1589.38	879.972	-1.02664
						883.733	524.521	877.853	1591.94	880.419	-1.95136
						883.71	513.046	878.393	1593.08	880.557	-9.83066
						884.608	522.214	879.274	1601.89	881.403	-1.8316
						884.399	506.582	879.72	1600.91	882.081	2.43007
						885.831	527.725	880.292	1602.79	882.712	5.60943
						886.11	523.014	880.906	1605.58	882.874	-1.70479
						886.27	515.661	880.981	1596.3	883.248	-4.29957
						886.811	516.798	880.889	1583.29	883.618	-6.94746
						887.449	520.157	881.886	1594.7	884.194	-5.00006
						887.986	521.256	882.666	1601.2	884.931	0.55706
						888.27	516.662	882.77	1592.6	885.638	5.45466
						888.627	513.7	883.734	1603.22	886.36	10.6824
						888.868	508.141	884.245	1603.71	886.096	-6.20582
						889.733	516.558	884.162	1590.92	886.632	-5.12721
						890.451	521.707	884.751	1593.17	887.259	-2.04915
						891.252	528.72	885.489	1598.75	888.076	5.30096
						891.358	520.127	886.613	1612.99	888.006	-7.21671
						891.546	513.395	886.318	1595.43	888.827	0.23381
						892.652	527.218	886.852	1596.43	889.643	7.55419
						892.691	517.131	887.299	1595.48	889.815	0.47967
						893.139	516.223	888.063	1601.65	890.004	-6.2635
						893.53	514.019	888.484	1600.13	890.926	3.44853
						894.125	516.392	889.349	1608.56	891.217	-0.96474
						894.777	520.062	889.411	1599	891.636	-2.53877
						895.028	514.727	889.926	1599.6	892.014	-5.02169
						895.617	516.99	890.056	1591.54	892.598	-2.88576
						895.628	506.267	890.981	1601.32	893.203	-0.28026
						896.662	518.49	891.303	1597.57	893.33	-8.40383
						896.865	512.085	891.553	1592.25	894.123	-1.57624
						897.929	524.978	892.465	1601.72	894.485	-4.43271
						898.427	525.194	892.865	1599.73	895.15	-0.4716
						898.594	517.961	893.272	1597.92	896.193	11.9404
						899.091	518.132	893.885	1600.67	896.909	17.0474
						899.751	521.978	894.508	1603.68	896.445	-4.30661
						900.135	519.63	894.296	1587.97	897.363	5.3101
						901.123	530.822	894.701	1586.11	897.649	0.76951
						901.301	523.872	895.801	1599.8	898.254	3.36006
						901.342	513.827	895.851	1589.96	898.97	8.4761
						902.297	524.277	896.698	1597.99	898.598	-10.8233
						902.471	517.207	897.592	1607.07	899.321	-5.59063
						903.29	524.6	897.459	1593.14	900.151	2.06549
						903.817	525.47	898.139	1597.43	900.587	0.87784
						903.964	517.792	898.291	1589.88	901.534	11.1465
						904.316	514.734	898.75	1589.21	901.742	4.83701
						904.708	512.58	899.712	1599.82	902.192	3.97525
						905.03	508.845	900.207	1599.98	903.123	13.8908
						906.339	527.21	900.457	1594.61	903.094	2.28656
						906.587	521.802	900.963	1595	903.609	2.8824
						906.858	516.918	901.324	1592.13	904.054	1.91635
						907.814	527.418	902.078	1598.08	904.8	7.66253
						908.345	528.35	902.497	1596.52	905.039	2.05441
						908.464	520.056	903.08	1598.61	905.353	-1.84268
						908.655	513.376	903.824	1604.36	905.898	-0.58785
						909.563	522.787	904.465	1607.75	906.154	-5.83139
						910.027	522.23	904.305	1593.21	906.931	0.65643
						910.147	513.968	904.7	1591.11	907.163	-5.11174
						911.293	528.687	905.346	1594.63	907.629	-5.6265
						911.219	516.061	905.745	1592.63	908.194	-3.91776
						911.296	506.845	906.176	1591.33	908.463	-8.85335
						912.199	516.133	906.733	1592.85	909.423	1.72483
						912.591	513.969	907.844	1606.81	909.822	-0.29573
						913.111	514.667	907.58	1589.93	910.615	6.51375
						913.906	521.523	908.563	1601.01	910.667	-3.2637
						914.415	521.984	909.068	1601.37	910.916	-8.64794
						914.722	517.891	909.224	1593.91	911.652	-3.10542
						915.225	518.219	909.631	1592.07	912.46	4.06547
						915.873	521.804	909.843	1585.88	912.953	4.15587
						916.359	521.723	910.887	1598.32	913.488	5.18664
						916.783	520.278	911.323	1597.14	913.41	-7.5287
						917.236	519.456	911.865	1598.33	913.839	-8.86426
						917.789	520.905	912.222	1595.38	914.325	-8.90224
						918.217	519.541	912.38	1587.96	915.014	-4.43921
						918.388	512.42	913.105	1593.25	915.689	-0.26513
						919.331	522.603	913.686	1595.32	916.357	3.75419
						919.631	518.371	914.512	1602.87	916.42	-5.79024
						920.129	518.567	914.602	1593.94	917.699	11.92
						920.606	518.317	914.798	1587.4	917.837	4.07093
						921.74	532.772	915.316	1588.03	918.08	-1.45084
						921.658	519.982	915.964	1591.62	918.545	-1.95752
						922.109	519.125	916.206	1586.08	919.33	4.67011
						922.346	513.503	917.409	1602.09	919.632	0.48038
						923.094	519.29	917.584	1595.06	919.676	-9.49211
						923.671	521.277	918.349	1601.24	920.612	0.53068
						923.778	512.713	918.323	1589.7	921.427	7.84367
						924.722	522.917	919.389	1602.63	921.427	-3.12529
						924.871	515.296	919.778	1600.41	921.705	-7.82733
						925.514	518.758	920.086	1596.37	922.401	-3.19494
						925.844	515.2	920.145	1586.73	923.057	0.54229
						926.555	520.187	921.38	1603.46	923.751	5.16184
						926.453	506.926	921.56	1596.53	923.886	-2.7776
						927.455	518.432	922.538	1607.5	924.777	6.23957
						928.045	520.713	922.263	1590.38	925.352	8.16323
						928.232	513.944	923.278	1602.17	925.714	5.3247
						929.049	521.299	923.612	1598.71	926.043	1.75701
						929.673	524.329	923.942	1595.16	926.352	-2.28639
						930.238	526.036	924.636	1599.76	927.089	3.2767
						930.599	523.182	924.501	1585.77	927.468	0.81928
						930.956	520.217	925.092	1588.06	927.996	1.6981
						931.741	526.864	925.799	1592.94	927.948	-10.3322
						931.535	511.291	926.39	1595.24	928.632	-5.96329
						932.426	520.304	926.786	1593.18	929.478	2.04896
						932.608	513.433	927.291	1593.53	930.082	4.63986
						933.569	524.014	927.953	1597.42	930.343	-0.47934
						934.374	531.105	928.199	1591.96	930.79	-1.41321
						934.376	520.197	928.753	1593.43	930.984	-8.02114
						934.539	512.883	929.489	1598.95	931.433	-8.90224
						935.181	516.315	929.897	1597.17	931.815	-11.3011
						935.698	516.938	930.05	1589.62	933.108	6.73024
						935.781	507.852	930.846	1596.53	932.86	-9.79285
						936.309	508.729	931.388	1597.71	933.494	-6.53153
						937.286	519.674	931.988	1600.21	934.608	7.47734
						938.018	525.119	932.704	1605.3	934.945	4.06424
						938.361	521.853	933.207	1605.62	934.913	-7.59342
						938.993	525.053	933.661	1604.84	935.385	-7.97594
						939.892	534.256	933.875	1598.69	935.982	-5.54578
						939.832	521.976	934.206	1595.16	937.136	9.37074
						940.784	532.339	934.716	1595.63	937.488	6.30095
						940.523	515.518	935.279	1597.3	937.322	-8.37921
						941.518	526.896	936.034	1603.26	938.157	-0.6181
						941.597	517.687	936.333	1599.02	938.361	-7.00462
						942.238	521.103	936.498	1591.76	939.509	7.79513
						942.349	512.63	937.593	1605.34	939.644	-0.16084
						943.473	526.886	937.955	1602.51	940.563	9.49825
						943.593	518.617	938.091	1594.6	940.26	-8.25944
						944.182	520.877	938.819	1599.97	941.219	2.29236
[truncated: 49 more rows]

## Sheet: Fig_2d
Adhesion Force (pN)
SpsD	DeltaSpsD
1489.24	94.6676
1443.53	87.7882
1405.94	67.8959
1368.06	85.3161
1572.12	70.7059
1529.56	97.4139
1437.19	94.9329
1704.64	231.162
1551.92	91.534
1542.46	101.935
1653.27	73.4555

## Sheet: Fig_2e
Adhesion Probability (%)
SpsD	DeltaSpsD
58.5	1.5
34.6	1.6
58.4	3.1
54.1	4.4
18	0.3
23.3	0.2
40.9	2.2
90.9	2.1
76.4	2.7
57.4	2
52	2
	1.9
	0.8

## Sheet: Fig_3a
Loading rate (pN/s)	Adhesion force (pN)		Loading rate (pN/s)		Adhesion force (pN)			Loading rate (pN/s)	Adhesion force (pN)			INSET - Force vs Time curve
Raw data			Mean red data	SD	Mean red data	SD		Bell Evans fit				Time (s)	Force (pN)
8074.95	1007.12		7541.53	1946.4	1516.83	112.092		100	1329.78			0.000244379	9.63994
14978.4	1515.62		16944.6	4882.83	1599.03	132.782		100.926	1330.2			0.000733138	3.2985
9056.44	1417.7		54020.1	12744.1	1580.93	107.014		101.861	1330.62			0.00122	14.5772
15963.1	1486.16		137483	31831.4	1660.47	128.689		102.804	1331.04			0.00171	9.15706
14968.9	1531.19		266400	55126.5	1702.24	130.344		103.757	1331.46			0.0022	7.84964
14554.6	1733.41							104.718	1331.88			0.00269	21.7458
13216.7	1677.69							105.688	1332.31			0.00318	6.76823
12369.7	1840.62							106.666	1332.73			0.00367	10.9136
16967.4	1751.73							107.654	1333.15			0.00415	14.5874
10797	2722.11							108.652	1333.57			0.00464	17.0529
14807.8	2045.67							109.658	1333.99			0.00513	7.92597
16091.7	2075.53							110.674	1334.41			0.00562	3.1214
9584.55	1680.13							111.699	1334.83			0.00611	14.0817
5299.42	1423.11							112.733	1335.26			0.0066	-5.50129
8314.8	1457.24							113.777	1335.68			0.00709	18.083
12838.7	1521.34							114.831	1336.1			0.00758	8.33241
12413.9	1712.97							115.895	1336.52			0.00806	14.7916
13120.4	1825.9							116.968	1336.94			0.00855	7.04891
18521	3221.05							118.052	1337.36			0.00904	-1.53368
8767.96	1465.77							119.145	1337.78			0.00953	9.27014
13422.2	1530.18							120.249	1338.21			0.01002	5.21812
17722.9	1677.58							121.362	1338.63			0.01051	16.4498
9250.93	1477.43							122.486	1339.05			0.011	16.5284
9016.55	1475.89							123.621	1339.47			0.01149	16.2293
9374.84	1528.47							124.766	1339.89			0.01197	14.7606
13459.7	2358.43							125.922	1340.31			0.01246	8.48981
19622.4	1553.36							127.088	1340.73			0.01295	10.7117
12585.2	1744.71							128.265	1341.16			0.01344	3.93233
5915.14	1447.71							129.453	1341.58			0.01393	20.8641
14576.1	2095.28							130.652	1342			0.01442	12.3079
11416.3	1661.82							131.862	1342.42			0.01491	28.1314
7984.63	1420.36							133.083	1342.84			0.0154	16.4416
7631.82	1433.39							134.316	1343.26			0.01588	7.19735
12194.6	1651.7							135.56	1343.68			0.01637	14.6306
17283.7	2020.53							136.816	1344.11			0.01686	13.7207
12564.7	1992.39							138.083	1344.53			0.01735	18.0694
14994.6	1592.62							139.362	1344.95			0.01784	1.57973
15570.4	2710.87							140.653	1345.37			0.01833	3.11032
12800.1	1499.44							141.955	1345.79			0.01882	0.36711
8811.16	1360.66							143.27	1346.21			0.01931	7.36636
12467.6	1666.69							144.597	1346.63			0.01979	8.73955
11720	1935.53							145.937	1347.06			0.02028	4.75998
17797.3	2613.77							147.288	1347.48			0.02077	11.0023
13529.5	1629.07							148.652	1347.9			0.02126	16.9208
16384.4	2030.37							150.029	1348.32			0.02175	17.635
14278	2159.64							151.419	1348.74			0.02224	2.23713
13215.9	1556.02							152.821	1349.16			0.02273	12.9354
11456.6	1514.49							154.237	1349.58			0.02322	15.8744
12575.1	1443.79							155.665	1350.01			0.0237	14.6637
11950	1430							157.107	1350.43			0.02419	7.38676
11071.8	1523.06							158.562	1350.85			0.02468	5.03539
14327.3	1377.62							160.031	1351.27			0.02517	14.7376
12538.5	2492.94							161.513	1351.69			0.02566	18.4065
12493.8	1454.63							163.009	1352.11			0.02615	15.4141
20560.3	2936.57							164.519	1352.53			0.02664	8.49262
11593.3	2294.22							166.043	1352.96			0.02713	3.88098
13250.5	1605.43							167.581	1353.38			0.02761	9.32361
9459.4	1519.5							169.133	1353.8			0.0281	13.7604
10120.1	1511.08							170.699	1354.22			0.02859	14.0007
19409.6	1626.01							172.281	1354.64			0.02908	12.1303
15763.6	1655.25							173.876	1355.06			0.02957	9.51407
16601.4	1514.4							175.487	1355.48			0.03006	1.42163
8637.28	1442.61							177.112	1355.91			0.03055	7.06052
17647.3	1582.09							178.753	1356.33			0.03104	7.77015
13978.7	1876.28							180.408	1356.75			0.03152	7.68925
10634.8	1473.89							182.079	1357.17			0.03201	8.84718
13107.6	1538.44							183.766	1357.59			0.0325	1.00007
11086	1413.35							185.468	1358.01			0.03299	17.486
9152.51	1489.51							187.186	1358.43			0.03348	17.9222
9818.22	1547.18							188.919	1358.86			0.03397	6.62349
12938.2	2314.91							190.669	1359.28			0.03446	7.10273
15265.9	2385.46							192.435	1359.7			0.03495	9.14088
17212.3	2328.31							194.217	1360.12			0.03543	13.1336
12700.8	1777.92							196.016	1360.54			0.03592	19.7546
8058.62	1479.98							197.832	1360.96			0.03641	-1.88243
13651.6	1445.97							199.664	1361.38			0.0369	5.62895
14421.9	1458.16							201.514	1361.8			0.03739	-2.93342
17791.3	2181.14							203.38	1362.23			0.03788	12.427
12506.2	2071.78							205.264	1362.65			0.03837	9.55505
12789.3	1629.73							207.165	1363.07			0.03886	16.2917
16404	2497.98							209.084	1363.49			0.03935	8.21862
12939.6	2480.23							211.02	1363.91			0.03983	16.3619
9374.62	1419.84							212.975	1364.33			0.04032	16.829
15224.2	1549.31							214.947	1364.75			0.04081	27.5259
9765.48	1521.36							216.938	1365.18			0.0413	14.7532
7581.67	1461.57							218.948	1365.6			0.04179	10.7181
12019.3	1434.74							220.976	1366.02			0.04228	5.70615
8686.46	1503.79							223.022	1366.44			0.04277	24.2043
8066.94	1518.87							225.088	1366.86			0.04326	2.52327
12128.7	1568.87							227.173	1367.28			0.04374	10.9152
10356.4	1472.74							229.277	1367.7			0.04423	2.50779
16412.8	1892.46							231.401	1368.13			0.04472	11.5693
8630.46	1464.14							233.544	1368.55			0.04521	7.42527
13850.8	2492.82							235.707	1368.97			0.0457	12.5308
8239.37	1573.55							237.89	1369.39			0.04619	9.17887
14554.5	2343.49							240.093	1369.81			0.04668	-2.31014
9539.35	1422.29							242.317	1370.23			0.04717	7.72495
13957.3	1625.55							244.562	1370.65			0.04765	11.1987
11668.5	1473.74							246.827	1371.08			0.04814	5.97471
11882.4	1567.15							249.113	1371.5			0.04863	8.64141
8594.13	1430.09							251.42	1371.92			0.04912	-1.85447
8330.61	1436.56							253.749	1372.34			0.04961	7.29759
10445.5	1507.14							256.099	1372.76			0.0501	9.61309
12938.8	1504.71							258.471	1373.18			0.05059	9.31622
11364.5	1968.48							260.865	1373.6			0.05108	7.58021
11866.3	2343.75							263.282	1374.03			0.05156	8.82888
8906.09	1498.79							265.72	1374.45			0.05205	12.7548
19922.7	2541.94							268.181	1374.87			0.05254	11.796
11119.7	2069.72							270.665	1375.29			0.05303	4.84773
17055.4	1616.95							273.172	1375.71			0.05352	5.00883
13814.9	1515.55							275.702	1376.13			0.05401	6.66781
14910.2	1646.22							278.256	1376.55			0.0545	8.30286
10926	1388.58							280.833	1376.98			0.05499	20.1457
8186.97	1457.56							283.434	1377.4			0.05547	19.0734
8591.72	1502.35							286.06	1377.82			0.05596	15.5981
9298.56	1749.73							288.709	1378.24			0.05645	13.619
11128.2	2099.6							291.383	1378.66			0.05694	27.4832
7690.72	1482.25							294.082	1379.08			0.05743	3.62984
12658.3	1446.66							296.806	1379.5			0.05792	1.86552
9238.52	1388.73							299.555	1379.93			0.05841	10.5855
13689.2	1434.25							302.329	1380.35			0.0589	7.08198
11854.7	1436.33							305.13	1380.77			0.05938	3.51869
11351	1368.59							307.956	1381.19			0.05987	13.883
12458.1	1424.77							310.808	1381.61			0.06036	13.2717
13727.9	1419.25							313.687	1382.03			0.06085	16.0854
10982	1478.75							316.592	1382.45			0.06134	1.18649
9802.78	1450.51							319.525	1382.88			0.06183	9.9286
10006.8	1490.95							322.484	1383.3			0.06232	0.21991
15905	2602.01							325.471	1383.72			0.06281	12.6505
7236.55	2056.33							328.486	1384.14			0.06329	16.8083
6939.8	1461.99							331.528	1384.56			0.06378	-1.65415
11029.6	1381.45							334.599	1384.98			0.06427	-3.77232
13127.5	2590.24							337.698	1385.4			0.06476	3.2074
14549.3	2128.93							340.826	1385.83			0.06525	15.654
9752.61	1409.29							343.983	1386.25			0.06574	6.21828
8218.7	1394.51							347.169	1386.67			0.06623	0.64938
14760.6	1512.38							350.384	1387.09			0.06672	0.00201
10039.9	1418.64							353.63	1387.51			0.0672	2.73607
9616.02	1407.58							356.905	1387.93			0.06769	14.3011
19147.2	1673.37							360.211	1388.35			0.06818	7.72918
11482	2218.46							363.547	1388.78			0.06867	16.5956
9561.53	1462.87							366.914	1389.2			0.06916	16.3601
9697.99	1510.11							370.313	1389.62			0.06965	4.41773
10306.3	1453.75							373.743	1390.04			0.07014	7.78176
9399.08	1471.47							377.204	1390.46			0.07063	12.3136
7039.63	1396.78							380.698	1390.88			0.07111	11.8401
13782.4	2299.14							384.224	1391.3			0.0716	-10.4587
11638.5	1493.84							387.783	1391.73			0.07209	2.04561
17069.3	3069.28							391.375	1392.15			0.07258	6.39028
9789.24	1350.65							395	1392.57			0.07307	14.4384
14157.6	2203.84							398.658	1392.99			0.07356	9.07827
12117.5	1414.26							402.351	1393.41			0.07405	13.4972
12443.9	1485.61							406.077	1393.83			0.07454	3.35056
11065.2	1482.89							409.838	1394.25			0.07502	13.0714
17775.7	1528.01							413.634	1394.67			0.07551	15.441
14836.3	2430.39							417.466	1395.1			0.076	2.24681
13399.9	1504.96							421.332	1395.52			0.07649	9.51847
12822.8	1422.85							425.235	1395.94			0.07698	10.1892
12106	2323.63							429.173	1396.36			0.07747	15.4066
13287.4	1306.68							433.148	1396.78			0.07796	17.8197
9591.52	1364.17							437.16	1397.2			0.07845	-0.31631
8555.86	963.429							441.209	1397.62			0.07893	0.71815
7246.37	1371.66							445.296	1398.05			0.07942	8.00933
6247.72	1405.51							449.42	1398.47			0.07991	10.3843
13404.3	1887.35							453.583	1398.89			0.0804	-6.07674
10834.7	1441.36							457.784	1399.31			0.08089	3.51078
11950.5	1375.77							462.024	1399.73			0.08138	-2.89315
12085.5	1352.33							466.303	1400.15			0.08187	19.5685
14283.2	2576.12							470.622	1400.57			0.08236	6.62014
11595.2	1765.41							474.981	1401			0.08284	4.05703
9939.92	1413.65							479.381	1401.42			0.08333	-8.80517
9401.59	2397.2							483.821	1401.84			0.08382	17.8988
6393.17	1457.29							488.302	1402.26			0.08431	3.21584
9326.35	1427.12							492.825	1402.68			0.0848	19.7454
8001.51	1827.37							497.39	1403.1			0.08529	15.1778
15073.8	2294.45							501.997	1403.52			0.08578	-2.7157
10014.4	1372.23							506.646	1403.95			0.08627	6.24853
11175.5	2459.78							511.339	1404.37			0.08675	12.3327
16035.6	2302.91							516.075	1404.79			0.08724	0.52593
15152.1	2069.01							520.855	1405.21			0.08773	9.13437
15797	2457.21							525.679	1405.63			0.08822	10.793
12599	2399.63							530.548	1406.05			0.08871	13.673
6171.98	1399.94							535.462	1406.47			0.0892	11.8739
17830.3	1695.73							540.422	1406.9			0.08969	17.5754
13217.3	2468.26							545.427	1407.32			0.09018	12.2218
14615.7	1625.49							550.479	1407.74			0.09066	11.4506
18869.6	3712.93							555.578	1408.16			0.09115	7.91929
12941.4	1431.28							560.723	1408.58			0.09164	5.12262
7909.22	1316.25							565.917	1409			0.09213	14.9618
8814.93	1242.26							571.159	1409.42			0.09262	7.02552
29532.7	1907.17							576.449	1409.85			0.09311	7.52517
21460.9	1583.55							581.788	1410.27			0.0936	16.7122
29659.7	1534.45							587.177	1410.69			0.09409	8.7151
19618.7	1485.41							592.615	1411.11			0.09457	12.1417
28863.8	1913.11							598.104	1411.53			0.09506	9.27964
41609.4	1668.44							603.644	1411.95			0.09555	9.24323
19520.8	1496.57							609.235	1412.37			0.09604	18.2502
34806.7	2145.36							614.878	1412.8			0.09653	2.15799
17465.8	1593.89							620.573	1413.22			0.09702	-0.84058
24127.2	1583.4							626.321	1413.64			0.09751	4.21636
35038.5	1755.79							632.122	1414.06			0.098	8.46484
30092.1	2430.63							637.977	1414.48			0.09848	5.89152
28254.1	1346.3							643.886	1414.9			0.09897	8.56121
34354.6	2728.4							649.85	1415.32			0.09946	9.06174
24445.6	1741.52							655.869	1415.75			0.09995	5.64776
14762.5	1515.39							661.943	1416.17			0.10044	18.4524
32286.6	1682.02							668.074	1416.59			0.10093	0.38892
20098.1	1627.31							674.262	1417.01			0.10142	2.15043
32752.4	2647.34							680.507	1417.43			0.10191	11.7485
23384.8	1573.66							686.81	1417.85			0.10239	4.2839
27471.2	1774.73							693.172	1418.27			0.10288	7.54821
22008.9	1501.73							699.592	1418.7			0.10337	4.26174
25113.1	1428.35							706.072	1419.12			0.10386	1.8715
19567.3	1579.8							712.612	1419.54			0.10435	16.6737
25113.5	1637.55							719.212	1419.96			0.10484	4.00514
31648.8	1653.3							725.873	1420.38			0.10533	7.89906
43850.6	1633.66							732.597	1420.8			0.10582	-0.35729
31557.3	1606.23							739.382	1421.22			0.1063	10.4001
36818.7	1692.83							746.23	1421.65			0.10679	15.7648
19343.5	1385.07							753.142	1422.07			0.10728	4.18823
17882.7	1467.24							760.118	1422.49			0.10777	0.8147
30448	1745.92							767.158	1422.91			0.10826	1.56003
11850.5	1500.25							774.264	1423.33			0.10875	12.9954
16852.2	1485.14							781.435	1423.75			0.10924	4.28214
25390.2	1465.76							788.673	1424.17			0.10973	6.66341
19996.6	1538.05							795.978	1424.6			0.11022	-4.14411
27066.9	1637.12							803.35	1425.02			0.1107	6.3581
33395	1617.34							810.791	1425.44			0.11119	9.91277
22483.1	1376.31							818.301	1425.86			0.11168	7.58971
14596.5	1510.78							825.88	1426.28			0.11217	4.37394
38173.7	1704.42							833.529	1426.7			0.11266	7.87831
16667.6	1531.81							841.25	1427.12			0.11315	11.213
29073.8	2306.06							849.042	1427.54			0.11364	15.7573
33777.3	2586.51							856.906	1427.97			0.11413	7.77736
21275.1	1590.08							864.842	1428.39			0.11461	2.8984
20954.3	1568.52							872.853	1428.81			0.1151	6.91121
21752.5	1463.42							880.937	1429.23			0.11559	9.60552
22857.8	1309.65							889.097	1429.65			0.11608	9.73725
17610.5	1534.59							897.332	1430.07			0.11657	11.9259
21833.7	1486.48							905.643	1430.49			0.11706	16.6436
23015.6	1454.4							914.031	1430.92			0.11755	12.5162
22177.7	1571.74							922.497	1431.34			0.11804	12.9411
35307.6	2484.6							931.041	1431.76			0.11852	6.16992
26950.8	1706.38							939.665	1432.18			0.11901	12.6213
30297.3	1615.71							948.368	1432.6			0.1195	-6.42795
47890.7	3141.04							957.152	1433.02			0.11999	6.53309
42637.6	2771.5							966.017	1433.44			0.12048	9.13349
33729.8	2425.22							974.965	1433.87			0.12097	15.5397
14426.5	1501.47							983.995	1434.29			0.12146	3.35443
26474.5	1506.14							993.109	1434.71			0.12195	-4.89366
27579.7	1519.3							1002.31	1435.13			0.12243	4.07796
23582.3	1476.91							1011.59	1435.55			0.12292	6.22127
17349.5	1497							1020.96	1435.97			0.12341	3.80536
26253	1508.66							1030.42	1436.39			0.1239	11.2706
20501.3	1558.54							1039.96	1436.82			0.12439	18.1364
33811.7	2571.06							1049.59	1437.24			0.12488	16.8188
21752.6	1447.44							1059.31	1437.66			0.12537	11.491
15544	1521.87							1069.13	1438.08			0.12586	-1.63023
25259.5	1531.22							1079.03	1438.5			0.12634	8.69839
30534.2	2765.11							1089.02	1438.92			0.12683	22.531
30507.4	2353.4							1099.11	1439.34			0.12732	-3.07535
24611.9	1563.32							1109.29	1439.77			0.12781	7.40892
20427.6	1422.62							1119.56	1440.19			0.1283	13.3007
25230.2	2102.64							1129.93	1440.61			0.12879	8.72899
21004.2	1946.66							1140.4	1441.03			0.12928	3.20002
21648.5	1534.12							1150.96	1441.45			0.12977	7.72108
20876.5	1511.29							1161.62	1441.87			0.13025	14.9511
33592.4	2618.02							1172.38	1442.29			0.13074	13.5302
18393.2	1572.14							1183.24	1442.72			0.13123	15.1153
23551.3	1538.87							1194.2	1443.14			0.13172	7.84226
27570.4	1190.62							1205.26	1443.56			0.13221	9.48769
14773.1	1448.98							1216.42	1443.98			0.1327	7.88587
21573	1655.23							1227.69	1444.4			0.13319	10.5357
20339.2	1120.57							1239.06	1444.82			0.13368	11.8772
21818.7	1497.81							1250.54	1445.24			0.13416	1.89208
21817.7	1526.54							1262.12	1445.67			0.13465	8.0723
35413.8	2576.36							1273.81	1446.09			0.13514	14.5708
22457.4	1535.72							1285.61	1446.51			0.13563	0.76405
19786.9	1526.08							1297.52	1446.93			0.13612	2.11314
17380.8	1657.64							1309.54	1447.35			0.13661	3.96364
32232.4	1550.03							1321.66	1447.77			0.1371	10.5
16450.7	1395.36							1333.91	1448.19			0.13759	6.45764
23393.4	1470.69							1346.26	1448.62			0.13807	2.36921
25525.6	2394.85							1358.73	1449.04			0.13856	0.22712
17792.9	1390.05							1371.31	1449.46			0.13905	9.33117
42767.4	1582.92							1384.02	1449.88			0.13954	10.3507
21996.3	1573.33							1396.84	1450.3			0.14003	9.80584
22619.6	1501.66							1409.77	1450.72			0.14052	6.80692
10098.1	1497.2							1422.83	1451.14			0.14101	-1.45014
23156.1	1479.51							1436.01	1451.57			0.1415	6.0454
19616.4	1548.74							1449.31	1451.99			0.14198	4.31925
26254.7	1541.49							1462.73	1452.41			0.14247	-0.43626
32725.2	2086.28							1476.28	1452.83			0.14296	3.89334
20794.6	1459.61							1489.96	1453.25			0.14345	9.11274
14318.2	1449.61							1503.76	1453.67			0.14394	8.20789
40235.4	2495.74							1517.68	1454.09			0.14443	18.3256
28724.1	1422.02							1531.74	1454.52			0.14492	7.00723
14442.2	1450.27							1545.93	1454.94			0.14541	5.61329
18482	1487.62							1560.25	1455.36			0.14589	6.98402
877.247	69.3838							1574.7	1455.78			0.14638	9.65442
17726.5	1399.51							1589.28	1456.2			0.14687	10.3591
20612.7	1513.46							1604	1456.62			0.14736	14.1551
22235.2	1711.58							1618.86	1457.04			0.14785	2.6601
20276.8	1519.01							1633.85	1457.46			0.14834	8.96255
28997.6	1525.88							1648.99	1457.89			0.14883	18.4465
24588.6	1857.59							1664.26	1458.31			0.14932	18.6911
27374.8	2048.87							1679.67	1458.73			0.1498	9.63138
21845.6	1503.84							1695.23	1459.15			0.15029	6.40611
18576.7	1420.88							1710.93	1459.57			0.15078	7.52323
13979.8	1407.32							1726.78	1459.99			0.15127	9.00687
25845.2	1481.67							1742.77	1460.41			0.15176	11.8823
19450.2	1896.41							1758.92	1460.84			0.15225	9.54802
19668.1	1511.77							1775.21	1461.26			0.15274	7.72267
27834.4	1544.33							1791.65	1461.68			0.15323	4.40806
15106	1466.31							1808.24	1462.1			0.15371	4.52431
17110.4	1399.88							1824.99	1462.52			0.1542	1.9735
25136.6	1465.41							1841.9	1462.94			0.15469	6.72707
361.816	49.022							1858.96	1463.36			0.15518	5.83031
10635.1	1467.53							1876.17	1463.79			0.15567	-3.10666
31778.9	2984.45							1893.55	1464.21			0.15616	3.50075
16292.5	1000.27							1911.09	1464.63			0.15665	14.1797
23051.2	1531.36							1928.79	1465.05			0.15714	10.2744
25399.8	1464.57							1946.66	1465.47			0.15762	18.0515
31573.2	1532.1							1964.69	1465.89			0.15811	2.91564
12643.6	1374.55							1982.88	1466.31			0.1586	2.88574
25607.5	1522.52							2001.25	1466.74			0.15909	6.58321
25325	2342.89							2019.79	1467.16			0.15958	-1.8775
19470.8	1420.04							2038.49	1467.58			0.16007	12.3818
19812.3	1508.74							2057.37	1468			0.16056	12.8806
22367.1	1520.4							2076.43	1468.42			0.16105	10.0814
24055.2	2026.67							2095.66	1468.84			0.16153	10.7946
20464	1471.23							2115.07	1469.26			0.16202	10.2204
25372.3	2059.54							2134.66	1469.69			0.16251	6.61768
18182.3	1712.56							2154.43	1470.11			0.163	6.79197
30573.6	2736.81							2174.39	1470.53			0.16349	3.82206
19706.2	1434.78							2194.53	1470.95			0.16398	10.4209
26295.7	1448.82							2214.86	1471.37			0.16447	11.0739
21776.5	1438.79							2235.37	1471.79			0.16496	7.10994
28654.8	2498.64							2256.07	1472.21			0.16544	6.62859
24698	1435.02							2276.97	1472.64			0.16593	10.8473
23964.3	1522.77							2298.06	1473.06			0.16642	2.80097
17121.6	1301.36							2319.35	1473.48			0.16691	6.34368
13892.4	1464.67							2340.83	1473.9			0.1674	5.12139
12503.2	1400.66							2362.51	1474.32			0.16789	3.47156
18030.3	1365.6							2384.39	1474.74			0.16838	12.5323
22343.7	1287.78							2406.48	1475.16			0.16887	12.1628
24636.6	2671.47							2428.76	1475.59			0.16935	-4.94572
19815.2	1516.67							2451.26	1476.01			0.16984	20.6542
20006.3	2735.27							2473.96	1476.43			0.17033	9.89465
20169.6	1493.62							2496.88	1476.85			0.17082	8.83364
20012.6	1554.12							2520	1477.27			0.17131	5.66922
20229.8	1471.28							2543.35	1477.69			0.1718	6.47241
14527.6	1460.04							2566.9	1478.11			0.17229	10.8844
13851.4	1347.7							2590.68	1478.54			0.17278	16.8702
23782.6	1494.38							2614.67	1478.96			0.17326	-1.04705
20938.7	1540.06							2638.89	1479.38			0.17375	0.48495
18617.2	1272.24							2663.33	1479.8			0.17424	10.5791
18238.7	1519.12							2688	1480.22			0.17473	3.74345
23179.6	1662.6							2712.9	1480.64			0.17522	10.6259
14698.4	1451.23							2738.03	1481.06			0.17571	3.20529
22191.1	1375.17							2763.39	1481.49			0.1762	13.2694
23712.1	1429.36							2788.98	1481.91			0.17669	8.63543
29795.9	1477.62							2814.81	1482.33			0.17717	7.66446
20838.4	1410.06							2840.88	1482.75			0.17766	3.46277
13901.6	1462.59							2867.2	1483.17			0.17815	20.3504
15364.9	1433.14							2893.75	1483.59			0.17864	10.6942
19954.2	1400.92							2920.56	1484.01			0.17913	2.04579
23322.8	1376.9							2947.61	1484.44			0.17962	6.75152
29002.5	2758.47							2974.91	1484.86			0.18011	6.32944
24068.8	2099.38							3002.46	1485.28			0.1806	8.22917
17746	1444.84							3030.27	1485.7			0.18109	-3.2521
21677.3	1448.83							3058.34	1486.12			0.18157	8.86195
22481.3	1540.15							3086.66	1486.54			0.18206	5.88993
17083.9	1519.7							3115.25	1486.96			0.18255	5.56528
21066.4	1488.86							3144.11	1487.39			0.18304	17.3047
30156.8	1723.73							3173.23	1487.81			0.18353	12.934
12491.1	1421.79							3202.62	1488.23			0.18402	9.19065
14667.3	1506.62							3232.28	1488.65			0.18451	8.9833
25304.8	2281.96							3262.22	1489.07			0.185	1.40175
19421.9	1508.75							3292.44	1489.49			0.18548	10.3915
22615.9	1447.24							3322.93	1489.91			0.18597	4.80939
24182.9	1780.61							3353.71	1490.33			0.18646	12.4368
29858.9	1468.85							3384.77	1490.76			0.18695	6.83699
27991	1487.67							3416.12	1491.18			0.18744	-1.9723
16618.6	1443.66							3447.76	1491.6			0.18793	4.54647
23552.1	1765.08							3479.7	1492.02			0.18842	10.1523
25060.7	1888.27							3511.93	1492.44			0.18891	8.3405
17361.6	1896.21							3544.46	1492.86			0.18939	6.95131
64034.1	1613.56							3577.29	1493.28			0.18988	-5.41107
94218.8	1612.91							3610.42	1493.71			0.19037	-2.29871
67801.1	1499.96							3643.86	1494.13			0.19086	10.8526
71197.8	1522.12							3677.61	1494.55			0.19135	18.3063
52555.4	1509.09							3711.67	1494.97			0.19184	4.53838
89029.7	2692.34							3746.05	1495.39			0.19233	9.80988
55257.5	2696.59							3780.75	1495.81			0.19282	9.03466
52532.8	1460.96							3815.76	1496.23			0.1933	8.44479
66500.6	1092.14							3851.11	1496.66			0.19379	7.51022
122637	1723.16							3886.78	1497.08			0.19428	1.69686
63999.4	1573.43							3922.78	1497.5			0.19477	9.42051
91153.3	1776.6							3959.11	1497.92			0.19526	4.05562
2655.8	53.6348							3995.78	1498.34			0.19575	4.73201
59915.8	1584.46							4032.79	1498.76			0.19624	8.94091
79759.7	1558.71							4070.14	1499.18			0.19673	13.9031
65124.7	1336.6							4107.84	1499.61			0.19721	13.7414
107899	1767.97							4145.89	1500.03			0.1977	-4.11491
54315.1	1268.28							4184.29	1500.45			0.19819	7.94409
90612.4	1668.86							4223.04	1500.87			0.19868	-1.77796
52917.8	1057.55							4262.16	1501.29			0.19917	8.38939
67725.1	1296.2							4301.64	1501.71			0.19966	3.97138
76168.5	1551.75							4341.48	1502.13			0.20015	5.35811
76781	1330.61							4381.69	1502.56			0.20064	12.4106
101197	1491.31							4422.27	1502.98			0.20112	3.01746
49402.1	1615.88							4463.23	1503.4			0.20161	11.9761
49715.7	1316.28							4504.57	1503.82			0.2021	1.31435
52936.3	1556.17							4546.3	1504.24			0.20259	12.3127
73856.1	1818.44							4588.4	1504.66			0.20308	8.93458
57241.1	1535.02							4630.9	1505.08			0.20357	0.40229
70537.6	1488.79							4673.8	1505.51			0.20406	10.4189
58043.6	1569.03							4717.08	1505.93			0.20455	16.771
79675.7	1497.58							4760.78	1506.35			0.20503	-0.59313
113240	3350.26							4804.87	1506.77			0.20552	6.76787
79107.7	1426.99							4849.37	1507.19			0.20601	9.31446
51316.2	1497.13							4894.29	1507.61			0.2065	-5.3212
59642.9	1525.22							4939.62	1508.03			0.20699	-2.12249
91529.9	1641.25							4985.37	1508.46			0.20748	15.8003
49238.1	1596.65							5031.55	1508.88			0.20797	4.89962
52248.2	1444.66							5078.15	1509.3			0.20846	6.09957
84346.6	1663.11							5125.19	1509.72			0.20894	12.4157
68591.2	1550.85							5172.66	1510.14			0.20943	3.17926
107986	1668.29							5220.57	1510.56			0.20992	16.9331
33061.4	1561.57							5268.92	1510.98			0.21041	10.6089
38491.4	1016.72							5317.72	1511.41			0.2109	23.8703
54077.3	1894.77							5366.98	1511.83			0.21139	2.01677
53467.1	1465.27							5416.69	1512.25			0.21188	13.0489
72229.9	1185.76							5466.86	1512.67			0.21237	3.26702
52578.3	1535.9							5517.49	1513.09			0.21285	0.43008
92718.1	2652.29							5568.6	1513.51			0.21334	10.0368
59736.8	1544.74							5620.17	1513.93			0.21383	-3.52681
70572.6	1535.32							5672.23	1514.36			0.21432	7.44368
90193.4	2499.73							5724.77	1514.78			0.21481	0.04914
60939.3	1482.53							5777.79	1515.2			0.2153	19.9792
79716	1565.18							5831.31	1515.62			0.21579	5.77087
65712.9	1642.66							5885.32	1516.04			0.21628	10.4738
81439.8	1570.93							5939.83	1516.46			0.21676	9.21738
79250.9	1541.69							5994.84	1516.88			0.21725	6.83136
72329.2	1436.88							6050.37	1517.31			0.21774	2.43217
41365.2	1578.8							6106.41	1517.73			0.21823	14.2325
63275.9	2382.28							6162.97	1518.15			0.21872	2.06671
48971.2	1481.56							6220.05	1518.57			0.21921	13.6088
57599.9	1549.68							6277.66	1518.99			0.2197	1.54122
66564.2	1616.08							6335.8	1519.41			0.22019	9.82642
39242.1	1538.08							6394.49	1519.83			0.22067	11.2093
40749	1494.66							6453.72	1520.26			0.22116	1.32367
54511.6	1535.56							6513.49	1520.68			0.22165	2.46559
56637.1	1419.24							6573.82	1521.1			0.22214	4.69719
77580.6	1519.88							6634.71	1521.52			0.22263	6.90769
52684.9	1514.23							6696.16	1521.94			0.22312	5.84421
62040.8	1611.63							6758.18	1522.36			0.22361	-1.69618
61064	1578.35							6820.78	1522.78			0.2241	18.9794
90040.5	2409.35							6883.95	1523.2			0.22458	1.91986
82332.5	2393							6947.71	1523.63			0.22507	3.34652
106986	2313.23							7012.06	1524.05			0.22556	-0.86714
46439	1488.36							7077.01	1524.47			0.22605	8.3864
42330.2	1506.92							7142.56	1524.89			0.22654	14.6734
88740.8	1671.32							7208.72	1525.31			0.22703	18.2244
72950.2	2167.74							7275.48	1525.73			0.22752	13.552
55493.3	1493.46							7342.87	1526.15			0.22801	10.0661
69444	1527.89							7410.88	1526.58			0.22849	9.41805
72793.9	1502.74							7479.52	1527			0.22898	8.58636
61048.2	1467.12							7548.8	1527.42			0.22947	6.19964
82459.3	1624.71							7618.72	1527.84			0.22996	2.62563
5869.46	95.0978							7689.28	1528.26			0.23045	-0.37329
70497.3	1491.01							7760.5	1528.68			0.23094	6.43425
87910.3	2270.7							7832.38	1529.1			0.23143	15.2722
70208.1	1386.3							7904.93	1529.53			0.23192	4.16976
80112.8	2234.25							7978.14	1529.95			0.2324	13.5225
71738.2	2517.02							8052.04	1530.37			0.23289	-5.57762
43658.7	1557.32							8126.62	1530.79			0.23338	-3.91284
10363.7	126.774							8201.89	1531.21			0.23387	9.038
49483.1	1590.86							8277.86	1531.63			0.23436	13.8127
67224.8	1201.42							8354.53	1532.05			0.23485	6.04716
35450.2	1512.86							8431.91	1532.48			0.23534	-9.25628
2878.5	48.4546							8510.01	1532.9			0.23583	7.09921
61955	1452.03							8588.83	1533.32			0.23631	5.10327
48189.3	1592.73							8668.38	1533.74			0.2368	17.5295
42392.7	1623.74							8748.67	1534.16			0.23729	11.0309
43865.4	1529.59							8829.7	1534.58			0.23778	20.6331
45122.5	1377.38							8911.48	1535			0.23827	11.162
42022	1030.39							8994.02	1535.43			0.23876	17.4456
39152.3	1312.33							9077.33	1535.85			0.23925	3.9712
42424	1581.59							9161.4	1536.27			0.23974	12.0111
26477.9	1462.66							9246.26	1536.69			0.24022	-4.60682
60356.1	1558.75							9331.9	1537.11			0.24071	2.11209
81892.1	1974.96							9418.33	1537.53			0.2412	6.41244
89258.9	2454.91							9505.57	1537.95			0.24169	3.71778
61270.8	1582.58							9593.61	1538.38			0.24218	5.43004
31969.4	1469							9682.47	1538.8			0.24267	18.2769
79792.1	2580.04							9772.15	1539.22			0.24316	20.6364
63081.9	1590.82							9862.66	1539.64			0.24365	9.92948
78940.1	1375.33							9954.01	1540.06			0.24413	9.2158
71025.6	1953.73							10046.2	1540.48			0.24462	8.26047
53579.5	1538.54							10139.3	1540.9			0.24511	12.4812
77507.7	1409.84							10233.2	1541.33			0.2456	-3.14253
55424.3	1834.95							10327.9	1541.75			0.24609	4.11735
58276.9	1605.72							10423.6	1542.17			0.24658	7.50424
67583.7	1462.52							10520.2	1542.59			0.24707	5.17362
79779.8	1492.81							10617.6	1543.01			0.24756	6.96115
45515	1505.83							10715.9	1543.43			0.24804	19.687
52762.2	1484.62							10815.2	1543.85			0.24853	4.79638
45079.5	1526.45							10915.4	1544.28			0.24902	13.0835
63754.8	1434.05							11016.5	1544.7			0.24951	11.3904
78444.7	1528.9							11118.5	1545.12			0.25	11.5874
56157.8	1568.16							11221.5	1545.54			0.25049	6.34175
82317.5	3303.88							11325.4	1545.96			0.25098	3.46417
70916.3	1559.57							11430.3	1546.38			0.25147	6.14618
57548.5	1551.37							11536.2	1546.8			0.25196	1.81311
73167.1	1534.82							11643	1547.23			0.25244	11.0429
83586.2	1499.03							11750.9	1547.65			0.25293	12.3554
63966	1777.15							11859.7	1548.07			0.25342	7.26594
52546.3	1497.52							11969.6	1548.49			0.25391	0.85023
73824.8	1788.07							12080.4	1548.91			0.2544	7.60624
51437.3	1533.67							12192.3	1549.33			0.25489	-0.95753
59889	1486.36							12305.2	1549.75			0.25538	-3.04932
48416	1489.74							12419.2	1550.18			0.25587	11.1801
77787.3	1491.55							12534.2	1550.6			0.25635	-0.62338
61122.1	1573.24							12650.3	1551.02			0.25684	-6.98915
75310.8	1604.53							12767.5	1551.44			0.25733	9.03061
65849	1512.54							12885.8	1551.86			0.25782	6.37217
69517.9	1623.92							13005.1	1552.28			0.25831	4.3757
88876.8	2472.41							13125.6	1552.7			0.2588	3.02837
16260.7	183.864							13247.1	1553.12			0.25929	15.3565
89890	1630.46							13369.8	1553.55			0.25978	5.7925
45779.6	1602.07							13493.7	1553.97			0.26026	6.28599
54024.6	1512.81							13618.7	1554.39			0.26075	3.20969
56525.1	1450.35							13744.8	1554.81			0.26124	9.16656
60648	1499.68							13872.1	1555.23			0.26173	15.1547
41545.6	1502.06							14000.6	1555.65			0.26222	4.09924
21987.5	1413.55							14130.3	1556.07			0.26271	8.94725
45465.2	1461.96							14261.1	1556.5			0.2632	-1.1939
50246.6	1432.31							14393.2	1556.92			0.26369	0.30591
59002	1584.39							14526.5	1557.34			0.26417	-7.28285
79255.5	1401.27							14661.1	1557.76			0.26466	20.3026
49370.6	1368.07							14796.9	1558.18			0.26515	10.5403
62534.7	1464.77							14933.9	1558.6			0.26564	12.3058
53948.1	1533.32							15072.3	1559.02			0.26613	5.33823
51139.1	1584.81							15211.9	1559.45			0.26662	5.15287
65660.9	1959.53							15352.8	1559.87			0.26711	7.93969
77639.3	1961.53							15495	1560.29			0.2676	3.02327
72138.4	1464.19							15638.5	1560.71			0.26808	21.2599
51974.9	1342.21							15783.3	1561.13			0.26857	3.25067
4142.87	51.9518							15929.5	1561.55			0.26906	4.45009
61423.5	1474.9							16077	1561.97			0.26955	16.2761
64752.9	1467.43							16226	1562.4			0.27004	8.1502
40873.5	1307.06							16376.2	1562.82			0.27053	5.94709
99925	1615.99							16527.9	1563.24			0.27102	18.6088
80379.9	2240.9							16681	1563.66			0.27151	5.32152
47729.6	1226.83							16835.5	1564.08			0.27199	1.77547
52713.2	1529.96							16991.4	1564.5			0.27248	6.49
49246.3	1534.08							17148.8	1564.92			0.27297	10.2003
49743.1	1442.57							17307.7	1565.35			0.27346	0.07253
57518.8	1564.75							17468	1565.77			0.27395	7.93758
29513.9	865.858							17629.8	1566.19			0.27444	13.9894
56668.5	1525.27							17793	1566.61			0.27493	11.2715
61946.9	1562							17957.8	1567.03			0.27542	2.83421
78163.1	1542.34							18124.2	1567.45			0.2759	0.65114
28003.4	1437.17							18292	1567.87			0.27639	3.7016
55348.5	1502.79							18461.5	1568.3			0.27688	9.97942
40984.8	1524.07							18632.5	1568.72			0.27737	-4.02188
61039.5	1565.55							18805	1569.14			0.27786	8.00688
52755.5	1431.8							18979.2	1569.56			0.27835	13.0007
46195	1507.59							19155	1569.98			0.27884	19.4676
42491.3	1098.81							19332.4	1570.4			0.27933	8.21669
52093.1	1426.16							19511.5	1570.82			0.27981	-2.79712
44413.1	1451.37							19692.2	1571.25			0.2803	2.37167
78568.9	2381.3							19874.6	1571.67			0.28079	15.4518
74039.5	2721.32							20058.7	1572.09			0.28128	2.54578
102580	1960.92							20244.5	1572.51			0.28177	3.85161
81307.9	1821.81							20432	1572.93			0.28226	15.1482
50168.8	1598.75							20621.2	1573.35			0.28275	15.7279
80929.4	1880.49							20812.2	1573.77			0.28324	15.6892
71047.6	2375.26							21005	1574.2			0.28372	9.40873
67989.4	2026.12							21199.5	1574.62			0.28421	5.51832
43221.2	1521.23							21395.9	1575.04			0.2847	13.6936
44630.3	1427.42							21594.1	1575.46			0.28519	14.5445
73115.4	1886.77							21794.1	1575.88			0.28568	8.48577
63904.9	1467.82							21995.9	1576.3			0.28617	12.0995
104204	1676.48							22199.7	1576.72			0.28666	5.05033
120257	1533.71							22405.3	1577.15			0.28715	2.66906
96935.9	1591.13							22612.8	1577.57			0.28763	16.5135
88920.7	1479.25							22822.2	1577.99			0.28812	15.9604
143747	2493.18							23033.6	1578.41			0.28861	9.34014
108024	1640.42							23247	1578.83			0.2891	12.1052
75969.4	1632.13							23462.3	1579.25			0.28959	0.30697
113477	1624.68							23679.6	1579.67			0.29008	8.69065
196740	2712.12							23898.9	1580.1			0.29057	8.3864
144960	1643.16							24120.3	1580.52			0.29106	21.0448
125037	1589.3							24343.7	1580.94			0.29154	20.9464
167670	1785.5							24569.2	1581.36			0.29203	4.63757
147490	2489.67							24796.7	1581.78			0.29252	6.09113
125422	1493.74							25026.4	1582.2			0.29301	15.3614
151735	1729.59							25258.2	1582.62			0.2935	5.11347
130410	1525.64							25492.1	1583.05			0.29399	12.898
93846.4	1581.93							25728.3	1583.47			0.29448	8.5424
117025	1552.77							25966.6	1583.89			0.29497	6.15972
8638.97	58.3808							26207.1	1584.31			0.29545	16.3269
81460.3	1511.32							26449.8	1584.73			0.29594	13.3598
118233	1490.42							26694.8	1585.15			0.29643	11.5135
81378.2	1543.86							26942	1585.57			0.29692	4.6439
93750.7	1540.98							27191.6	1585.99			0.29741	9.80109
137364	1892.3							27443.4	1586.42			0.2979	8.34964
109845	1514.27							27697.6	1586.84			0.29839	11.1403
106433	1545.25							27954.2	1587.26			0.29888	11.5698
133726	1486.8							28213.1	1587.68			0.29936	9.46518
134812	1466.94							28474.4	1588.1			0.29985	6.04751
103244	1469.47							28738.1	1588.52			0.30034	10.8018
78520.2	1548.46							29004.3	1588.94			0.30083	17.421
126543	1662.66							29272.9	1589.37			0.30132	7.70948
92236	1489.96							29544.1	1589.79			0.30181	11.1335
130639	1592.54							29817.7	1590.21			0.3023	27.8954
77812.3	1449.68							30093.9	1590.63			0.30279	10.5021
90840.9	1489.33							30372.6	1591.05			0.30327	20.3559
73372.7	1590.37							30654	1591.47			0.30376	18.9014
92105	1594.5							30937.9	1591.89			0.30425	11.4332
67559.9	954.678							31224.4	1592.32			0.30474	4.36286
150570	1640.35							31513.6	1592.74			0.30523	4.65111
80288.6	1576.24							31805.5	1593.16			0.30572	6.40506
96227.3	1454							32100.1	1593.58			0.30621	-1.32914
119854	1474.19							32397.4	1594			0.3067	12.1804
129184	1511.19							32697.5	1594.42			0.30718	4.64496
116656	1846.52							33000.3	1594.84			0.30767	-3.54369
55128.4	1599.53							33306	1595.27			0.30816	2.53365
97664.9	1698.63							33614.5	1595.69			0.30865	8.24605
148085	1682.39							33925.8	1596.11			0.30914	11.312
132059	2819.07							34240.1	1596.53			0.30963	3.0347
121195	1453.52							34557.2	1596.95			0.31012	16.9722
81848.2	1528.18							34877.3	1597.37			0.31061	13.7691
86046.5	1589.1							35200.3	1597.79			0.31109	-1.6035
138780	1565.51							35526.3	1598.22			0.31158	3.99266
101776	1568.65							35855.4	1598.64			0.31207	15.6303
115800	2441.33							36187.5	1599.06			0.31256	0.88382
97402.9	1443.88							36522.7	1599.48			0.31305	7.99896
131671	1618.8							36861	1599.9			0.31354	10.2063
85653.4	1514.38							37202.4	1600.32			0.31403	13.911
142513	1455.02							37546.9	1600.74			0.31452	3.79076
106734	1569.39							37894.7	1601.17			0.315	3.91317
82118.3	1586.44							38245.7	1601.59			0.31549	0.77021
135256	1564.15							38599.9	1602.01			0.31598	-1.28518
127165	1573.57							38957.5	1602.43			0.31647	14.7195
148295	1493.02							39318.3	1602.85			0.31696	9.41119
130290	1448.28							39682.5	1603.27			0.31745	8.59815
148173	1444.11							40050	1603.69			0.31794	11.2061
59038.1	1564.59							40421	1604.12			0.31843	8.75098
105636	1524.63							40795.3	1604.54			0.31891	5.46503
102881	1459.59							41173.2	1604.96			0.3194	5.28195
127624	1526.69							41554.6	1605.38			0.31989	9.05031
129774	1564.48							41939.4	1605.8			0.32038	8.41981
100972	1594.8							42327.9	1606.22			0.32087	10.0039
84188	1656.6							42719.9	1606.64			0.32136	7.24325
180071	2479.48							43115.6	1607.07			0.32185	13.6349
105730	1605.76							43515	1607.49			0.32234	-4.58572
112528	1502.23							43918	1607.91			0.32282	9.93194
165000	1667.25							44324.8	1608.33			0.32331	5.58251
85676.4	1533.07							44735.3	1608.75			0.3238	11.8322
109057	1497.49							45149.7	1609.17			0.32429	12.6097
69955.3	1344.2							45567.9	1609.59			0.32478	-7.94095
122374	1490.88							45989.9	1610.02			0.32527	6.77087
127519	1463.56							46415.9	1610.44			0.32576	2.94008
155349	1391.07							46845.8	1610.86			0.32625	13.3471
114204	1532.02							47279.7	1611.28			0.32674	1.93886
109798	1405.11							47717.6	1611.7			0.32722	5.71389
86550.4	1184.46							48159.6	1612.12			0.32771	9.61872
103084	1384.68							48605.6	1612.54			0.3282	8.24113
142536	2643.24							49055.8	1612.97			0.32869	11.0624
100947	1480.31							49510.2	1613.39			0.32918	8.52182
123681	1537.89							49968.8	1613.81			0.32967	15.3443
105385	1311.48							50431.6	1614.23			0.33016	14.6349
132152	1439.54							50898.7	1614.65			0.33065	13.7967
152759	1562.94							51370.1	1615.07			0.33113	16.0798
99030.4	1600.04							51845.9	1615.49			0.33162	-0.2282
77377.8	1606.34							52326.1	1615.92			0.33211	-1.1983
86038.2	1566.15							52810.8	1616.34			0.3326	5.27422
160725	3029.66							53299.9	1616.76			0.33309	9.24605
83169.1	1491.39							53793.6	1617.18			0.33358	7.53695
98774.4	1516.61							54291.9	1617.6			0.33407	17.7428
119306	1635.87							54794.7	1618.02			0.33456	5.52237
107136	1672.44							55302.2	1618.44			0.33504	7.52534
94396.2	1643.2							55814.5	1618.86			0.33553	5.12983
149891	1676.61							56331.4	1619.29			0.33602	7.00459
95423.9	1485.12							56853.2	1619.71			0.33651	1.29799
122000	1524.88							57379.8	1620.13			0.337	13.4678
138784	1517.13							57911.2	1620.55			0.33749	5.75065
109696	1515.62							58447.6	1620.97			0.33798	8.50001
119766	1521.64							58989	1621.39			0.33847	14.9877
120740	1425.68							59535.3	1621.81			0.33895	9.49227
124923	1559.56							60086.8	1622.24			0.33944	19.757
147708	1614.89							60643.3	1622.66			0.33993	14.4228
91947.7	1606.71							61205	1623.08			0.34042	0.80872
69781.1	1531.04							61771.9	1623.5			0.34091	4.99335
106078	1527.63							62344	1623.92			0.3414	14.4064
132497	1382.78							62921.5	1624.34			0.34189	0.41179
48487.1	1445.41							63504.3	1624.76			0.34238	12.5985
81497.6	1489.63							64092.4	1625.19			0.34286	11.4717
168698	1492.44							64686.1	1625.61			0.34335	13.1
104704	1270.99							65285.2	1626.03			0.34384	9.55206
91939.7	1666.2							65889.9	1626.45			0.34433	7.67219
55121.1	1553.12							66500.2	1626.87			0.34482	10.8983
108455	1461.19							67116.1	1627.29			0.34531	18.4118
109795	1500.51							67737.8	1627.71			0.3458	7.07881
125277	1487.91							68365.2	1628.14			0.34629	11.8183
88513.4	1509.87							68998.4	1628.56			0.34677	3.41757
105972	1562.26							69637.4	1628.98			0.34726	19.0879
102976	1507.67							70282.4	1629.4			0.34775	8.73638
98841.8	1563.63							70933.4	1629.82			0.34824	7.75573
110208	1742.55							71590.4	1630.24			0.34873	6.86355
129205	1527.75							72253.5	1630.66			0.34922	3.96452
119386	1537.86							72922.7	1631.09			0.34971	14.1947
155601	2562.8							73598.1	1631.51			0.3502	5.05649
76332.2	1595.87							74279.8	1631.93			0.35068	3.69773
97847.7	2389.33							74967.8	1632.35			0.35117	6.04294
149531	2526.34							75662.2	1632.77			0.35166	5.60327
68376.1	1077.1							76363	1633.19			0.35215	10.6574
138368	1414.45							77070.3	1633.61			0.35264	26.3064
98143.1	1453.35							77784.1	1634.04			0.35313	9.6298
79937	1540.79							78504.6	1634.46			0.35362	2.01008
76635	1476.68							79231.7	1634.88			0.35411	11.9448
116190	1575.62							79965.5	1635.3			0.35459	6.36109
95216.6	1546.73							80706.2	1635.72			0.35508	8.81025
89213.1	1507.1							81453.7	1636.14			0.35557	-4.65395
104654	1505.91							82208.2	1636.56			0.35606	5.7102
98300.6	1545.07							82969.6	1636.99			0.35655	7.63825
92629.4	1502.56							83738.1	1637.41			0.35704	10.8227
98757.2	1534.95							84513.7	1637.83			0.35753	11.8948
145878	1647.31							85296.4	1638.25			0.35802	18.7908
119264	1540.77							86086.5	1638.67			0.3585	16.5233
86981.7	1555.85							86883.8	1639.09			0.35899	16.9231
63855.3	1269.73							87688.6	1639.51			0.35948	9.25273
109785	1343.51							88500.7	1639.94			0.35997	-0.27692
115976	1462.32							89320.5	1640.36			0.36046	-4.40897
135295	1530.55							90147.8	1640.78			0.36095	14.3415
89892.1	1524.22							90982.7	1641.2			0.36144	12.3486
95282.6	1460.31							91825.4	1641.62			0.36193	6.8034
83100.9	1606.1							92675.9	1642.04			0.36241	12.0579
95328.2	1431.61							93534.3	1642.46			0.3629	6.87463
117797	1461.7							94400.6	1642.89			0.36339	11.3002
138146	2852.77							95275	1643.31			0.36388	17.8056
74123.6	1831.65							96157.5	1643.73			0.36437	12.1748
80833.8	1345.05							97048.1	1644.15			0.36486	0.47879
78851.9	1525.95							97947	1644.57			0.36535	13.5626
78620.7	1491.09							98854.2	1644.99			0.36584	7.69418
114140	1682.56							99769.8	1645.41			0.36632	11.0807
87566.9	1341.08							100694	1645.84			0.36681	4.47032
108267	2098.15							101627	1646.26			0.3673	11.6641
130353	1527.44							102568	1646.68			0.36779	6.63474
109521	1679.23							103518	1647.1			0.36828	19.6352
108346	1568.66							104477	1647.52			0.36877	20.4009
135332	1491.26							105444	1647.94			0.36926	11.3387
122056	1471.82							106421	1648.36			0.36975	3.65464
84025.3	1446.83							107407	1648.79			0.37023	16.1785
148671	2313.71							108401	1649.21			0.37072	1.63988
92427.4	1424.92							109405	1649.63			0.37121	6.31765
121193	1477.61							110419	1650.05			0.3717	10.3065
106307	1422.64							111442	1650.47			0.37219	11.3955
85222.6	1399.12							112474	1650.89			0.37268	6.04646
85250.4	1446.59							113515	1651.31			0.37317	2.90596
148006	1516.7							114567	1651.73			0.37366	2.91247
108400	1351.93							115628	1652.16			0.37414	-5.50129
96026.6	1500.1							116699	1652.58			0.37463	0.10929
99386.6	1446.73							117780	1653			0.37512	4.88326
81598.3	1567.36							118871	1653.42			0.37561	6.07565
91276.4	1798.93							119972	1653.84			0.3761	5.33876
103760	1592.29							121083	1654.26			0.37659	11.1032
109679	1485.37							122204	1654.68			0.37708	3.69439
96103.6	1239.11							123336	1655.11			0.37757	14.4664
82853.5	1610.77							124479	1655.53			0.37805	13.0279
90045.8	1387.04							125632	1655.95			0.37854	17.7611
105313	1334.48							126795	1656.37			0.37903	3.70687
123514	1286.81							127970	1656.79			0.37952	14.2752
107224	1425.5							129155	1657.21			0.38001	12.1039
104227	1333.06							130351	1657.63			0.3805	9.21404
98308	1385.32							131559	1658.06			0.38099	4.75118
300275	1775.53							132777	1658.48			0.38148	11.7325
363733	1902.1							134007	1658.9			0.38196	4.92547
229483	1628.86							135248	1659.32			0.38245	8.35193
311830	1592.86							136501	1659.74			0.38294	16.3589
242183	1619.84							137765	1660.16			0.38343	1.09011
219920	1807.17							139041	1660.58			0.38392	11.7052
276056	1750.92							140329	1661.01			0.38441	4.28355
265445	1556.76							141629	1661.43			0.3849	-1.58802
224002	1674.75							142940	1661.85			0.38539	14.8104
278485	2363.69							144264	1662.27			0.38587	9.11925
312069	1807.02							145601	1662.69			0.38636	10.828
257660	1626.17							146949	1663.11			0.38685	11.6342
194924	1177.63							148310	1663.53			0.38734	11.5399
355626	1739.26							149684	1663.96			0.38783	10.1583
308623	1342.92							151070	1664.38			0.38832	1.15343
342882	1888.08							152470	1664.8			0.38881	5.30218
115709	236.377							153882	1665.22			0.3893	12.4745
220330	1634.55							155307	1665.64			0.38978	3.68911
264169	1578.98							156746	1666.06			0.39027	1.5523
296343	2792.31							158197	1666.48			0.39076	0.08678
205735	1608.25							159663	1666.91			0.39125	17.5791
471521	3299.42							161141	1667.33			0.39174	3.97947
349518	1737.08							162634	1667.75			0.39223	12.622
223292	1612.39							164140	1668.17			0.39272	3.51852
194365	1593.2							165661	1668.59			0.39321	18.2192
203466	1532.25							167195	1669.01			0.3937	1.3715
306656	1296.1							168744	1669.43			0.39418	-0.70674
237858	1093.42							170307	1669.86			0.39467	6.22461
348507	1811.7							171884	1670.28			0.39516	11.1813
241266	1682.74							173476	1670.7			0.39565	3.89417
230020	1551.21							175083	1671.12			0.39614	18.8524
199108	1654.86							176704	1671.54			0.39663	15.6537
214827	1662.54							178341	1671.96			0.39712	11.9655
300030	903.529							179993	1672.38			0.39761	8.12875
333095	1651.13							181660	1672.81			0.39809	8.14669
337671	1626.66							183343	1673.23			0.39858	23.8326
310691	1668.07							185041	1673.65			0.39907	4.51499
258630	1626.55							186755	1674.07			0.39956	4.15903
210494	1486.43							188484	1674.49			0.40005	8.32379
144713	1575.93							190230	1674.91			0.40054	5.54417
343346	1780.67							191992	1675.33			0.40103	2.10839
16287	156.225							193770	1675.76			0.40152	-4.66187
212270	1595.4							195565	1676.18			0.402	7.09904
226906	1563.05							197376	1676.6			0.40249	4.37711
367201	1832.33							199205	1677.02			0.40298	8.24746
344477	1705.45							201050	1677.44			0.40347	8.0526
239113	1551.39							202912	1677.86			0.40396	7.13245
255714	1594.52							204791	1678.28			0.40445	3.89663
287903	1673.99							206688	1678.71			0.40494	15.3841
351068	1684.13							208602	1679.13			0.40543	11.3319
312250	1751.04							210535	1679.55			0.40591	7.63684
222894	1621.85							212485	1679.97			0.4064	14.0464
179971	1644.9							214453	1680.39			0.40689	-5.94167
388314	1862.58							216439	1680.81			0.40738	7.13579
336128	1820.97							218444	1681.23			0.40787	0.1573
97297.6	1603.83							220467	1681.65			0.40836	4.28179
207646	1567.43							222509	1682.08			0.40885	8.5037
293694	1745.28							224570	1682.5			0.40934	6.38343
252433	1736.63							226650	1682.92			0.40982	5.57864
265006	1573.41							228749	1683.34			0.41031	12.5367
99747.5	1495.38							230868	1683.76			0.4108	20.7722
146622	1689.17							233006	1684.18			0.41129	1.59275
129716	1584.58							235164	1684.6			0.41178	-1.10456
149834	1552.43							237342	1685.03			0.41227	2.19897
154431	1589.96							239541	1685.45			0.41276	-5.58026
239828	1583.94							241759	1685.87			0.41325	12.7226
351620	1835.07							243999	1686.29			0.41373	11.0862
328234	1638.7							246259	1686.71			0.41422	5.28969
101275	1571.51							248539	1687.13			0.41471	8.23515
320854	2618.85							250842	1687.55			0.4152	12.6945
241662	1637.31							253165	1687.98			0.41569	14.6132
284418	1442.89							255510	1688.4			0.41618	8.60043
283700	1780.03							257876	1688.82			0.41667	-1.60473
309702	1820.73							260265	1689.24			0.41716	-5.60488
198135	1700.36							262675	1689.66			0.41764	3.57655
255852	1758.07							265108	1690.08			0.41813	18.8949
255460	1651.11							267564	1690.5			0.41862	13.2536
224192	1625.53							270042	1690.93			0.41911	25.5709
270958	1679.28							272543	1691.35			0.4196	14.2754
143892	1567.82							275068	1691.77			0.42009	15.6699
228952	1704.73							277615	1692.19			0.42058	9.9089
185244	1625.93							280187	1692.61			0.42107	6.84086
216765	1508.3							282782	1693.03			0.42155	3.09186
200313	1578.87							285401	1693.45			0.42204	14.1632
211654	1507							288044	1693.88			0.42253	3.37219
173295	1597.25							290712	1694.3			0.42302	9.26346
180891	1637.6							293405	1694.72			0.42351	4.63916
161463	1532.12							296123	1695.14			0.424	17.2212
223559	1613.41							298865	1695.56			0.42449	12.3994
336866	1677.82							301633	1695.98			0.42498	7.69699
355266	1756.6							304427	1696.4			0.42546	12.1219
328233	1751.69							307247	1696.83			0.42595	11.6402
146307	1131.14							310093	1697.25			0.42644	16.4857
236246	1567.18							312965	1697.67			0.42693	8.05225
92889.2	1472.78							315864	1698.09			0.42742	3.79111
217185	1634.94							318789	1698.51			0.42791	18.3214
246545	1620.32							321742	1698.93			0.4284	10.786
134679	1557.12							324722	1699.35			0.42889	5.44914
93765.3	1460.42							327729	1699.78			0.42937	-6.15535
312669	1702.77							330765	1700.2			0.42986	-0.9498
230912	1501.21							333829	1700.62			0.43035	17.5328
234125	1972.61							336921	1701.04			0.43084	10.4965
324065	1668.88							340041	1701.46			0.43133	6.85581
80929.4	266.113							343191	1701.88			0.43182	-1.48866
228199	1395.4							346369	1702.3			0.43231	6.96432
203176	1603.67							349578	1702.73			0.4328	1.69686
217957	1579.62							352815	1703.15			0.43328	-3.74699
156692	1670.47							356083	1703.57			0.43377	18.5038
232326	1634.13							359381	1703.99			0.43426	15.6813
274651	2751.84							362710	1704.41			0.43475	-4.91248
296853	2687.2							366070	1704.83			0.43524	3.25014
241998	1792.29							369460	1705.25			0.43573	19.6097
231829	1594.6							372882	1705.68			0.43622	1.91793
297158	2839.95							376336	1706.1			0.43671	-3.75033
250088	1511.1							379822	1706.52			0.43719	9.96078
194449	1569.03							383340	1706.94			0.43768	15.791
285676	1338.48							386890	1707.36			0.43817	8.20895
210683	1627.68							390474	1707.78			0.43866	5.98965
424980	1601.96							394090	1708.2			0.43915	18.7377
121826	1485.21							397740	1708.63			0.43964	1.65325
226891	1763.51							401424	1709.05			0.44013	9.07545
111937	1543.8							405142	1709.47			0.44062	9.21228
161949	1490.95							408895	1709.89			0.4411	11.2402
259216	1443.55							412682	1710.31			0.44159	8.35932
240851	1658.18							416504	1710.73			0.44208	11.7147
198530	1531.05							420362	1711.15			0.44257	19.9982
212292	1781.03							424256	1711.58			0.44306	17.4554
219785	1520.45							428185	1712			0.44355	5.14495
237460	1819.8							432151	1712.42			0.44404	7.9367
170923	1497.8							436154	1712.84			0.44453	5.21108
243218	1776.72							440194	1713.26			0.44501	7.61732
202973	1597.64							444271	1713.68			0.4455	15.3943
137010	1558.25							448386	1714.1			0.44599	14.3255
240360	1625.92							452539	1714.52			0.44648	22.5961
223976	1631.99							456730	1714.95			0.44697	0.39807
174780	1175.04							460960	1715.37			0.44746	7.42668
286243	2926.01							465230	1715.79			0.44795	9.5401
172186	1596.38							469539	1716.21			0.44844	15.6055
213431	1640.49							473888	1716.63			0.44892	10.1588
322672	2585.39							478277	1717.05			0.44941	3.66255
278836	2826.33							482707	1717.47			0.4499	16.6257
195279	1522.28							487178	1717.9			0.45039	6.19419
185652	1522.59							491690	1718.32			0.45088	7.22496
261386	1681.39							496244	1718.74			0.45137	3.68717
222136	1531.3							500841	1719.16			0.45186	7.40083
357372	1719.22							505480	1719.58			0.45235	8.73357
265231	1648.21							510162	1720			0.45283	11.2072
209850	1672.59							514887	1720.42			0.45332	10.1746
269191	1653.79							519656	1720.85			0.45381	-2.08257
264946	1719.11							524469	1721.27			0.4543	-3.05741
266221	1645.52							529327	1721.69			0.45479	12.9741
264135	1552.48							534229	1722.11			0.45528	14.2063
266995	1572.07							539177	1722.53			0.45577	7.79161
280728	1610.88							544171	1722.95			0.45626	22.4739
148576	1510.65							549212	1723.37			0.45674	13.0367
247805	1696.4							554299	1723.8			0.45723	13.3628
134308	1500.75							559433	1724.22			0.45772	-1.46333
176288	1526.68							564614	1724.64			0.45821	15.6109
352677	1661.49							569844	1725.06			0.4587	5.48121
262349	1544.51							575122	1725.48			0.45919	13.147
240667	1454.22							580449	1725.9			0.45968	4.90542
168011	1545.47							585825	1726.32			0.46017	6.43478
234751	1516.6							591251	1726.75			0.46065	1.97931
194571	1636.55							596727	1727.17			0.46114	6.13299
123945	1546.11							602254	1727.59			0.46163	-3.77302
285126	2082.21							607832	1728.01			0.46212	9.914
177832	1540.26							613462	1728.43			0.46261	5.88062
244122	1546.82							619144	1728.85			0.4631	10.1581
146007	1586.07							624879	1729.27			0.46359	-0.09208
225741	1363.77							630667	1729.7			0.46408	0.96929
147681	1572.14							636508	1730.12			0.46457	-2.32474
231651	1714.96							642403	1730.54			0.46505	3.48844
238141	1599.86							648353	1730.96			0.46554	-5.83157
193982	1594.13							654359	1731.38			0.46603	0.04281
156367	1508.01							660419	1731.8			0.46652	11.9395
132150	1441.1							666536	1732.22			0.46701	2.01993
43759.4	238.951							672710	1732.65			0.4675	4.13599
217480	1553.74							678941	1733.07			0.46799	6.88711
208432	1632.32							685229	1733.49			0.46848	7.60132
217776	1554.8							691576	1733.91			0.46896	3.60575
167061	1474.34							697981	1734.33			0.46945	-2.57025
223710	1479.09							704446	1734.75			0.46994	5.32065
220795	1619							710971	1735.17			0.47043	15.4194
256770	1673.65							717556	1735.6			0.47092	18.3619
--	--							724202	1736.02			0.47141	-6.38679
12318.3	2386							730910	1736.44			0.4719	0.48759
17027.2	2361.84							737680	1736.86			0.47239	12.2144
19768.6	1549.79							744512	1737.28			0.47287	9.79353
11074.5	1414.86							751408	1737.7			0.47336	12.5812
15459.9	2560.56							758368	1738.12			0.47385	11.3334
7146.67	1556.44							765392	1738.55			0.47434	9.56894
12480.3	1460.44							772481	1738.97			0.47483	5.46152
17199.6	1625.66							779636	1739.39			0.47532	8.99245
9727.58	1497.74							786857	1739.81			0.47581	-4.41372
15576	2878.24							794145	1740.23			0.4763	11.3665
11850.3	1504.38							801501	1740.65			0.47678	11.8443
17447.7	1545.78							808924	1741.07			0.47727	-2.22555
11648.3	2503.46							816417	1741.5			0.47776	4.56388
22064.4	2792.68							823979	1741.92			0.47825	6.03098
7346	1478.71							831610	1742.34			0.47874	1.03858
5231.08	1557.97							839313	1742.76			0.47923	3.20248
11729.9	1481.02							847087	1743.18			0.47972	4.12755
6279.83	1356.39							854933	1743.6			0.48021	11.0281
8568.65	1555.25							862851	1744.02			0.48069	13.401
7906.86	1374.73							870843	1744.45			0.48118	6.76066
6377.36	1608.19							878909	1744.87			0.48167	-2.58204
13081	2647.98							887050	1745.29			0.48216	4.13986
9483.6	1607.87							895266	1745.71			0.48265	9.98575
8722.24	1452.31							903558	1746.13			0.48314	8.87356
15163.9	2778.75							911927	1746.55			0.48363	10.5297
16618.3	2593.27							920373	1746.97			0.48412	9.46536
12606.2	1512.42							928898	1747.39			0.4846	9.86142
11073.6	1567.7							937502	1747.82			0.48509	9.7216
7043.26	1383.05							946185	1748.24			0.48558	14.8345
13038.9	1506.04							954949	1748.66			0.48607	6.43654
10533.1	1443.35							963793	1749.08			0.48656	9.30074
20245.8	1663.08							972720	1749.5			0.48705	5.64495
3297.42	1398.88							981730	1749.92			0.48754	3.6724
7336	1473.73							990823	1750.34			0.48803	6.53854
7364.92	1466.04							1000000	1750.77			0.48851	2.13056
10702.6	1481.03											0.489	8.07019
14527.1	1672.3											0.48949	13.3804
15659	1594.69											0.48998	15.1866
2974.6	987.245											0.49047	13.2247
14218.6	1656.32											0.49096	4.85794
12161.4	1521.25											0.49145	6.92334
11242.6	1491.54											0.49194	3.26562
7176.57	1427.68											0.49242	12.6982
13186.7	1427.3											0.49291	17.0156
9512.1	1499.05											0.4934	9.22723
10858.4	1519.59											0.49389	9.54538
6044.45	1388.49											0.49438	4.01552
10093.6	1466.38											0.49487	4.24908
10083.8	2177.22											0.49536	2.80994
10836.6	1480.49											0.49585	8.72477
14888	2588.51											0.49633	11.7553
7980.44	1451.24											0.49682	1.65025
9336.92	1513.07											0.49731	6.84912
9144.91	1519.9											0.4978	7.05894
13738.8	2718.91											0.49829	-0.64413
17341.6	2222.36											0.49878	2.2206
565.105	51.3309											0.49927	9.20489
8226.36	1414.23											0.49976	1.84055
9098.28	1493.88											0.50024	15.134
8523.2	1418.14											0.50073	12.4881
399.587	40.1629											0.50122	-2.48214
9404.89	1514.43											0.50171	10.863
7023.9	1514.55											0.5022	9.75361
14873.9	1693.81											0.50269	8.41348
8870.64	1462.42											0.50318	-1.29239
5483.32	1279.13											0.50367	5.1082
9510.87	1471.19											0.50415	2.38715
14281	2042.05											0.50464	8.03413
14475.9	2288.3											0.50513	-5.90579
8505.64	1308.13											0.50562	19.4528
15973.5	2242.14											0.50611	1.8926
12532.7	1333.32											0.5066	15.9092
17226.9	2693.63											0.50709	5.95606
12246.4	1448.55											0.50758	2.22693
9161.2	1446.3											0.50806	4.97893
13189.9	2659.52											0.50855	0.19846
9940.11	1497.75											0.50904	4.96645
10749.3	1910.21											0.50953	1.70759
6517.4	1428.43											0.51002	12.6968
6344.39	1419.26											0.51051	7.12841
9026.1	1491.95											0.511	3.89839
12795	1269.16											0.51149	4.53381
9987.54	1495.56											0.51197	15.5668
8469.76	1399.35											0.51246	0.12846
13852.2	2614.81											0.51295	11.7364
8977.33	1523.74											0.51344	1.9575
16509.4	1920.18											0.51393	5.7299
8940.48	1430.24											0.51442	5.27387
640.357	82.7119											0.51491	15.2456
9973.81	1661.69											0.5154	1.93516
9877.79	1864.46											0.51588	-1.19126
15163.8	2524.11											0.51637	-1.19742
17831.9	1533.54											0.51686	-8.80622
10580.6	2475.54											0.51735	9.09304
12749.5	1492.6											0.51784	14.8313
11708.8	1453.9											0.51833	2.98616
10947.1	2245.13											0.51882	-0.61547
17799.5	2798.1											0.51931	-2.54528
6038.63	1384.24											0.51979	8.95023
13042.6	3198.78											0.52028	7.28739
10258.8	1414.08											0.52077	9.21387
11908.2	1784.37											0.52126	13.8419
11187.9	2449.44											0.52175	-4.41811
445.535	47.8152											0.52224	7.99861
11834.1	1416.77											0.52273	11.9836
11354.7	1779.03											0.52322	2.80677
9609.53	1690.36											0.5237	7.35633
7823.94	1367.41											0.52419	8.88992
6744.27	1362.31											0.52468	8.16867
7509.92	1359.09											0.52517	7.54768
10457.1	1449.06											0.52566	6.80938
8498.2	1532.5											0.52615	-2.25457
8920.67	1409.87											0.52664	10.1602
8249.92	1449.52											0.52713	8.27032
13027.7	1961											0.52761	13.5932
15002.2	2121.56											0.5281	12.335
16898.7	2052.91											0.52859	3.96399
12578.1	1532.58											0.52908	4.92477
16205.9	1978.75											0.52957	12.2485
12297.2	1363.4											0.53006	12.1263
12615.5	1562.28											0.53055	10.5269
13257	1411.98											0.53104	7.09675
7845.23	1341.03											0.53152	4.3203
8938.28	1394.62											0.53201	4.1075
10150.3	1483.13											0.5325	16.3051
11832.6	1620.86											0.53299	15.9924
16456.9	1475.47											0.53348	2.75929
11118	1544.86											0.53397	-1.30839
12650.5	2351.68											0.53446	13.2116
10378.6	1756.77											0.53495	10.4638
8254.48	1432.95											0.53543	4.73535
12572.6	2243.4											0.53592	11.1797
8520.08	1435.14											0.53641	10.6516
10452.5	1612.11											0.5369	7.10976
16166.2	1352.67											0.53739	10.157
21676.8	2193.39											0.53788	2.91986
20695.8	1554.36											0.53837	11.3531
17531.6	1489.73											0.53886	5.70791
34492.9	1607.5											0.53935	10.7253
30049.3	1579.57											0.53983	9.95849
24635.7	1522.76											0.54032	13.6584
15687.5	1429.31											0.54081	5.04488
22927.6	1472.18											0.5413	6.95236
21928.2	1423.46											0.54179	14.8288
38830.9	2697.27											0.54228	-1.86871
30057.1	2432.21											0.54277	5.89996
18115.3	1579.85											0.54326	2.35619
14772.3	1514.95											0.54374	3.39928
23434.6	1535.2											0.54423	3.35882
18733.8	1525.18											0.54472	10.2496
1766.12	91.599											0.54521	5.51111
29722.2	2670.49											0.5457	15.5316
10294.5	1443.46											0.54619	7.50705
21358.8	1433.43											0.54668	6.82362
34394.4	1505.4											0.54717	16.5378
22010.3	1277.31											0.54765	9.51741
33881.8	1636.82											0.54814	5.12754
21660.1	1522.84											0.54863	8.90838
24296.7	1615.81											0.54912	-1.63322
25947.9	1756.7											0.54961	-4.60541
16165.2	1532.69											0.5501	18.6345
24251.9	1634.11											0.55059	1.90632
17528.5	1523.82											0.55108	7.73674
15411.4	1535.12											0.55156	-3.10595
21357.9	1403.24											0.55205	5.91526
29063.6	2308.27											0.55254	8.42773
15789.6	1474.01											0.55303	9.49174
22077.9	1556.55											0.55352	3.19913
24409.7	1962.93											0.55401	-0.73664
19619.5	1410.78											0.5545	11.9842
14842.4	1413.43											0.55499	-1.27199
29594.9	2480.48											0.55547	3.60909
16540.9	1498.68											0.55596	1.96717
24639.8	2829.99											0.55645	1.84107
17257	1467.14											0.55694	5.74924
30264.8	1634.55											0.55743	7.27104
19059.4	1571.93											0.55792	3.43867
21360.2	1525.26											0.55841	12.9855
11253.3	1390.53											0.5589	3.97789
19685.6	1528.3											0.55938	1.93833
16616.3	1472.53											0.55987	8.81148
26680	1513.17											0.56036	15.0925
18189	1530.45											0.56085	-6.73853
13890	1472.04											0.56134	-8.13335
24338.6	1729.33											0.56183	-2.09119
14881.5	1503.28											0.56232	0.09434
25191.4	1662.53											0.56281	15.2325
24197.1	1594.84											0.56329	14.0232
24649.3	1471.91											0.56378	-0.76707
21499.4	2589.55											0.56427	10.1298
12659.4	1483.91											0.56476	13.9219
20536.3	1578.25											0.56525	7.09183
21585.9	1743.78											0.56574	10.5994
15649.6	1440.09											0.56623	3.56073
26387.9	2529.17											0.56672	-2.14535
27342.2	2617.17											0.5672	3.78232
20191.5	1535.53											0.56769	14.6023
22221.6	1582.51											0.56818	8.5482
18473.8	1544.44											0.56867	7.70438
19731.2	1585.01											0.56916	9.6815
16564.4	1501.5											0.56965	-1.31596
19887.1	1603.98											0.57014	-0.97477
25168.5	2767.56											0.57063	-3.67208
14066	2044.91											0.57111	1.09592
17507	1487.16											0.5716	1.73326
19148.8	1539.06											0.57209	-0.15607
18804.8	1497.55											0.57258	5.01252
25609.1	1449.22											0.57307	17.5578
28728.1	1568.81											0.57356	5.82082
21411.8	1531.07											0.57405	7.18152
19994	1505.62											0.57454	11.688
13827.4	1484.77											0.57502	8.10237
15478	1500.74											0.57551	7.72197
17880.4	1426.58											0.576	11.214
27841.2	2654.72											0.57649	-1.23066
14869.6	1822											0.57698	6.89116
17119	1473.3											0.57747	9.5809
17531.4	1464.95											0.57796	11.5791
17021.1	1389.44											0.57845	4.48808
20497.5	1494.48											0.57893	11.8593
21397.1	1685.08											0.57942	8.24605
21004.8	1484.63											0.57991	13.1029
15131.1	1433.55											0.5804	8.55171
30696.2	2353.58											0.58089	13.3364
1948.82	64.539											0.58138	-3.16874
2134.6	86.1397											0.58187	16.9982
18766.4	1555.69											0.58236	2.34213
24233	1564.68											0.58284	-1.5117
18852	1488.49											0.58333	5.16289
19184.3	1521.94											0.58382	0.82825
22059.6	1507.12											0.58431	14.0999
16252.5	1471.69											0.5848	0.32772
21607.4	1540.44											0.58529	6.50882
22685.5	1581.34											0.58578	7.67554
925.743	60.3584											0.58627	-0.64202
12137.4	1464.1											0.58675	-0.1758
1089.62	67.5939											0.58724	9.73795
16997.5	1382.51											0.58773	8.07845
16362.2	1469.44											0.58822	-7.79128
17701.9	1523.46											0.58871	5.75927
12867.9	1405.86											0.5892	8.79741
14296.6	1407.75											0.58969	8.71563
13960.3	1436.51											0.59018	7.06052
23534.2	1435.63											0.59066	2.3831
25579.5	1519.04											0.59115	-0.25195
15952	1539.92											0.59164	0.35006
20654.4	1467.34											0.59213	8.43441
20657	1603.61											0.59262	7.18187
13204.9	1401.2											0.59311	5.13845
19968	1505.21											0.5936	-4.06936
7267.98	482.12											0.59409	7.49773
16487.1	1527.83											0.59457	8.3973
20473.3	1454.32											0.59506	1.62124
17365.5	1428.35											0.59555	6.79426
24777.9	1890.21											0.59604	2.76157
22177	1472.31											0.59653	-3.80626
26360.5	1506.72											0.59702	5.20879
23362.6	1416.62											0.59751	5.07197
21940.6	2033.96											0.598	4.7044
27758.7	2551.49											0.59848	0.67541
27503.7	1608											0.59897	1.22272
20069.1	1484.84											0.59946	5.27985
20969.8	1515.48											0.59995	6.5818
21806.3	1441.91											0.60044	5.10362
18766.8	1543.05											0.60093	6.87269
21546.3	1544.05											0.60142	4.88115
22831.9	1384.75											0.60191	12.2643
20476.7	1560.92											0.60239	2.10435
20015.2	1371.06											0.60288	0.95751
23913.7	1736.9											0.60337	0.09364
24962.4	1897.13											0.60386	12.9616
25520.7	2154.65											0.60435	3.08605
31068.8	2800.41											0.60484	10.3067
17379.1	2607.44											0.60533	11.7589
11507.4	1356.78											0.60582	7.22707
13522.1	1483.05											0.6063	-0.55303
17019.9	1444											0.60679	11.0886
13651.6	1438.89											0.60728	6.78493
21578.1	1642.2											0.60777	-0.98356
9613.35	1582.57											0.60826	0.65273
20861.4	1885.39											0.60875	11.2145
20165.6	1426											0.60924	11.1753
72022.8	1566.32											0.60973	16.603
95476.8	1599.78											0.61022	11.1989
84241.5	1627.23											0.6107	-2.90388
88361.6	1858.98											0.61119	0.24366
90511.6	1749.18											0.61168	4.81027
73246.3	1564.51											0.61217	-3.48354
55799.6	1589.55											0.61266	4.13951
92750.6	1616.16											0.61315	-5.83562
62941.3	1575.41											0.61364	1.74593
32650.6	1476.59											0.61413	-15.6437
44458.7	1598.4											0.61461	5.65797
60736.5	1600.68											0.6151	11.8076
75433.6	1657.65											0.61559	4.49424
68706.5	1550.63											0.61608	6.7881
47832.3	1603.77											0.61657	2.76878
47476.3	1582.21											0.61706	12.6774
72512.9	1627.66											0.61755	4.89241
47693.8	444.16											0.61804	9.4796
53831.9	1550.97											0.61852	13.781
58313.7	1471.9											0.61901	-3.63532
46457.7	1526.04											0.6195	-3.96015
48414.9	1556.62											0.61999	1.42339
89008.3	2412.71											0.62048	-1.54195
84210.5	1506.8											0.62097	6.24871
79803.6	1380.76											0.62146	13.0023
43203.5	1566.68											0.62195	5.81765
28729.7	1460.28											0.62243	-3.82297
67542.5	1625.67											0.62292	8.63051
41081.6	1487.93											0.62341	0.40141
46653.6	1572.4											0.6239	-1.14378
56407.1	1564.86											0.62439	14.6533
52598.2	1467.32											0.62488	3.92002
51764.4	1578.1											0.62537	10.4247
93804.3	1616.93											0.62586	-2.22713
58463.9	1598.83											0.62634	1.33299
55449.7	1480.32											0.62683	9.65881
65639.7	1483.61											0.62732	7.95675
66288	1495.2											0.62781	3.65042
52090.4	1569.51											0.6283	2.21145
40231.6	1563.16											0.62879	4.57021
72408.3	1564.35											0.62928	0.3935
65822.6	1543.66											0.62977	9.91066
94088.5	2317.89											0.63025	11.4304
69067.3	1701.89											0.63074	5.17204
53470.1	1615.47											0.63123	7.67888
41916	1148.41											0.63172	3.42794
117525	2750.88											0.63221	16.4414
93308	1621.23											0.6327	4.41158
72531.3	1387.78											0.63319	3.67328
94378	2061.36											0.63368	10.5339
53165.8	991.753											0.63416	1.38874
56116.5	1534.45											0.63465	12.0074
22072.1	1457.26											0.63514	10.2759
36104.9	1559.54											0.63563	7.86671
60082.3	1648.9											0.63612	-3.41355
58622.2	1497.89											0.63661	0.68632
55581.7	1581.76											0.6371	8.14335
64947.8	1571.65											0.63759	14.2757
70336.6	1483.51											0.63807	8.60553
104381	3179.84											0.63856	3.78988
57305.6	1601.68											0.63905	3.9195
59154.6	1538.96											0.63954	1.22852
23404.1	507.176											0.64003	8.32696
64584.9	1665.26											0.64052	8.78228
66600.5	1534.2											0.64101	0.84301
51407.8	1500.26											0.6415	14.0174
50325.6	1457.67											0.64198	6.88641
71909.8	1471.8											0.64247	9.6166
73575.6	2260.79											0.64296	3.42478
35143.6	1248.3											0.64345	12.6216
66673.6	1559.77											0.64394	7.57687
2253.71	65.1485											0.64443	16.803
36046.8	735.161											0.64492	-1.19355
58582	1519.33											0.64541	1.22149
60545.6	1579.87											0.64589	4.66642
76916.2	1863.28											0.64638	8.07265
58798.8	1368.63											0.64687	10.5946
54109.5	1523.83											0.64736	7.33013
42278.4	1489.56											0.64785	2.0282
47375	1558.36											0.64834	9.85491
47229.8	1543.05											0.64883	15.3554
74382.4	1570.22											0.64932	12.5563
64452.3	1542.37											0.6498	2.92513
59631.8	1532.22											0.65029	-3.76916
47622.5	1436.69											0.65078	13.653
41784.1	1544.35											0.65127	16.7222
66267	1359.53											0.65176	-7.48791
75277.8	1665.72											0.65225	6.22075
4237.77	44.7467											0.65274	13.223
76697.6	1639.31											0.65323	20.0734
37118.1	1516.54											0.65371	13.3143
10309.9	110.203											0.6542	-5.37273
52731.1	1575.37											0.65469	7.33769
91560	1793.43											0.65518	7.69735
49364.8	1366.25											0.65567	11.0304
69843.9	1544.6											0.65616	7.79495
58482.7	1494.79											0.65665	11.5893
52664.3	1540.03											0.65714	7.40979
94200.8	1656.85											0.65762	0.87555
71078.4	1853.58											0.65811	3.0646
59847.7	1622.4											0.6586	13.845
71107	1509.18											0.65909	2.82735
76506.6	1505.72											0.65958	12.729
77463.8	1592											0.66007	13.6366
2412.25	53.8152											0.66056	12.1043
64002.4	1518.77											0.66105	8.9789
90743.8	2656.45											0.66153	2.09134
74497.4	1608.25											0.66202	16.7303
56288.6	1654.66											0.66251	2.16907
65747.3	1664.99											0.663	3.87184
62692	1634.85											0.66349	18.0921
38936.1	1508.64											0.66398	8.14933
57406.5	1535.9											0.66447	-0.80488
69805.4	1442.32											0.66496	11.1002
92917.7	1586.75											0.66544	2.54666
51099.3	1512.81											0.66593	5.51762
103451	1827.82											0.66642	3.97718
54689.6	1463.36											0.66691	11.2719
48715.2	1498.67											0.6674	5.74115
54326.9	1450.21											0.66789	16.651
46809.3	1324.11											0.66838	17.0087
50322.2	1427.52											0.66887	2.18877
47761.4	1542.89											0.66935	16.6723
37706.5	1051.9											0.66984	-3.7739
60983.7	1577.45											0.67033	13.3642
58619.9	1455.48											0.67082	6.69577
54315	1462.34											0.67131	20.8381
59076.2	1608.19											0.6718	10.6544
78110	1655.59											0.67229	3.19492
75328	1587.78											0.67278	-3.2514
42845.5	1506.16											0.67326	9.89483
62806.7	1616.45											0.67375	0.66715
37827.1	1390.44											0.67424	13.4084
82566.5	1507.05											0.67473	10.8076
63189	1379.88											0.67522	10.3407
77833.2	1570.78											0.67571	1.47017
81390	1476.71											0.6762	7.29478
49199.6	1418.44											0.67669	5.48719
48720.1	1482.37											0.67717	18.6878
45496.2	1461.18											0.67766	18.3096
79229.1	2854.68											0.67815	11.2677
63850.6	1418.61											0.67864	3.53733
81477.7	1453.81											0.67913	3.05264
83492.3	1416.84											0.67962	13.0149
60263.4	1464.14											0.68011	5.75346
9800.26	92.9038											0.6806	11.3169
56268.4	1500.03											0.68109	9.04116
126159	1512.94											0.68157	-8.82047
103591	1366.73											0.68206	19.3015
155832	1513.59											0.68255	12.8953
145752	1668.01											0.68304	0.75403
145743	1582.84											0.68353	15.8033
194551	2557.08											0.68402	7.70877
110933	1591.28											0.68451	11.9337
80018.3	1589.26											0.685	8.42228
6794.27	50.8355											0.68548	14.0879
89377	1521.02											0.68597	1.93464
184119	2647.19											0.68646	8.66392
151271	2354.82											0.68695	10.9748
117700	1526.07											0.68744	-0.75405
126882	1637.59											0.68793	-4.87625
89746.4	1511.86											0.68842	17.4558
140170	1604.87											0.68891	4.5528
88138.7	1436.09											0.68939	-0.89422
92108.8	1574.99											0.68988	5.00901
154369	1775.28											0.69037	6.53608
137817	1625.73											0.69086	4.41299
127217	1569.17											0.69135	13.5269
113282	1359.56											0.69184	10.3206
123895	1541.54											0.69233	3.81169
72997.8	1524.65											0.69282	14.1183
92548.2	1659.85											0.6933	11.6363
146298	1601.98											0.69379	19.6167
127232	1449.38											0.69428	3.94043
122754	1597.99											0.69477	9.05699
63031.6	1561.53											0.69526	-2.28869
161128	2807.44											0.69575	1.76545
148690	1459.85											0.69624	11.1103
116289	1508.05											0.69673	0.05829
131592	1690.95											0.69721	10.8815
101752	1585.19											0.6977	0.60366
124728	1487.93											0.69819	-0.49957
151249	1541.07											0.69868	14.7923
131920	2453.82											0.69917	1.97139
124986	1655.5											0.69966	18.1317
83752.2	1537.38											0.70015	13.8238
126131	1754.85											0.70064	3.26931
106639	1557.1											0.70112	13.9938
125275	1671.31											0.70161	8.33434
103610	1496.12											0.7021	1.65078
127479	1511.97											0.70259	11.7139
60687.6	1610.7											0.70308	12.5427
165795	1699.37											0.70357	2.14075
57604.4	1444											0.70406	2.56267
56223.4	1561.51											0.70455	-3.79642
103987	1637.49											0.70503	10.2527
95593.9	1511.62											0.70552	7.88605
192349	1708.76											0.70601	13.8586
180246	1810.62											0.7065	16.2214
215922	1610.18											0.70699	10.8559
123861	1489.32											0.70748	15.0131
63704.8	1552.08											0.70797	5.24432
132923	1492.36											0.70846	8.17588
139897	1588.15											0.70894	19.5863
87594.7	1472.71											0.70943	8.43599
108124	1497.41											0.70992	15.9985
164681	1585.3											0.71041	18.2827
159579	1613.37											0.7109	13.1182
81481.6	1511.66											0.71139	16.3494
98449.7	1365.37											0.71188	1.63232
135740	1632.19											0.71237	8.53536
135883	2047.07											0.71285	7.18222
156498	1388.97											0.71334	22.0168
119774	1532.68											0.71383	5.68012
13807.2	60.2348											0.71432	3.26069
82851.8	1374.88											0.71481	-7.19622
60324.1	1408.85											0.7153	12.2721
61899.6	1636.69											0.71579	11.8934
82296.3	1386.41											0.71628	0.26405
107157	1625.23											0.71676	18.7711
111732	1421.73											0.71725	6.54769
115261	1512.69											0.71774	6.51673
71006	1568.35											0.71823	10.6073
130503	1623.4											0.71872	2.75207
157343	1338.6											0.71921	-3.43993
88826.4	1489.91											0.7197	4.66202
131257	1414.62											0.72019	5.66113
139544	2667.6											0.72067	15.4929
96555.4	1529.36											0.72116	14.2108
98481.5	1610.86											0.72165	11.901
111417	1651.71											0.72214	10.1289
80312	1564.56											0.72263	10.6671
107537	1487.02											0.72312	21.46
92927.6	1458.62											0.72361	5.08762
83199.6	1561.28											0.7241	13.9984
93229.4	1559.27											0.72458	10.0929
123149	1486.47											0.72507	6.06387
91270.5	1710.31											0.72556	1.88117
89479.2	1519.36											0.72605	2.3671
98585.5	1365.59											0.72654	4.1928
152137	1700.06											0.72703	12.5366
67842.7	1477.93											0.72752	8.40029
73242.4	1512.91											0.72801	2.34687
97936.6	1380.03											0.72849	6.56404
87513.5	1527.04											0.72898	8.49473
60752.1	1510.93											0.72947	6.38571
89158.8	819.869											0.72996	13.0427
94574.7	1591.25											0.73045	14.8913
89937.5	1618.53											0.73094	7.74711
132780	1432.78											0.73143	7.52218
84835.4	1488.44											0.73192	11.8985
71393	1514.05											0.7324	6.45465
84490.2	1542.28											0.73289	18.1134
112139	1571.61											0.73338	10.0498
76645.8	1345.62											0.73387	6.03133
80017.5	1580.06											0.73436	13.5432
84796.3	1546.47											0.73485	15.2495
77968.9	1497.93											0.73534	11.985
85639.8	1581.65											0.73583	6.06475
94626.2	1427.78											0.73631	16.3406
89675.1	1511.98											0.7368	16.9794
100268	1453.27											0.73729	4.59589
153078	1757.7											0.73778	11.166
105122	1489.88											0.73827	4.58921
78335.5	1496.67											0.73876	17.3304
123160	1999.71											0.73925	9.91242
79348.5	1449.39											0.73974	7.63983
97365.7	1585.03											0.74022	15.4333
116932	1667.75											0.74071	14.4351
50135.2	1447.03											0.7412	8.91665
85687.8	1429.92											0.74169	10.0081
103050	1626.82											0.74218	1.54737
59076.2	1608.19											0.74267	20.4454
78110	1655.59											0.74316	5.85846
75328	1587.78											0.74365	16.2089
42845.5	1506.16											0.74413	15.4961
62806.7	1616.45											0.74462	10.1127
37827.1	1390.44											0.74511	17.928
82566.5	1507.05											0.7456	15.1166
63189	1379.88											0.74609	13.6864
77833.2	1570.78											0.74658	19.1871
81390	1476.71											0.74707	6.81184
49199.6	1418.44											0.74756	21.3928
48720.1	1482.37											0.74804	19.5617
45496.2	1461.18											0.74853	24.5215
79229.1	2854.68											0.74902	20.2748
63850.6	1418.61											0.74951	11.6099
81477.7	1453.81											0.75	22.716
83492.3	1416.84											0.75049	15.701
60263.4	1464.14											0.75098	12.5054
273342	1857.59											0.75147	12.3107
247906	1619.14											0.75196	19.6164
297288	1741.07											0.75244	17.3526
122107	1588.39											0.75293	26.2155
322264	1756.25											0.75342	6.11188
205727	1415.59											0.75391	24.4642
170083	1566.3											0.7544	16.5866
195285	1615.02											0.75489	9.96131
166919	1577.46											0.75538	17.5814
244366	1422.34											0.75587	31.1933
138042	1096.97											0.75635	14.6553
153563	1648.99											0.75684	16.9831
51980.7	1570.59											0.75733	24.0066
347503	2545.57											0.75782	28.98
216266	1663.14											0.75831	13.5278
101977	430.012											0.7588	18.7206
310167	1752.2											0.75929	11.1037
195614	1652.61											0.75978	17.7075
353927	1760.88											0.76026	24.5947
321818	1846.98											0.76075	14.6539
304949	1667.17											0.76124	8.52534
391416	1715.89											0.76173	21.0272
408873	1770.08											0.76222	26.0419
182648	688.581											0.76271	24.2097
343329	1677.18											0.7632	17.881
140849	1247.56											0.76369	21.6255
269571	1577.41											0.76417	24.343
367476	1739.88											0.76466	18.243
310715	1641.36											0.76515	26.9846
322406	1790.13											0.76564	7.65848
171513	1668.95											0.76613	24.7961
163922	1578.9											0.76662	21.7537
153387	1497.41											0.76711	6.10256
520222	1740.94											0.7676	13.8797
162147	1696.6											0.76808	22.0339
271346	1640.45											0.76857	24.5245
185279	1550.83											0.76906	18.9064
218543	1618.39											0.76955	24.1791
201806	1517.24											0.77004	26.0662
208711	1647.29											0.77053	19.7511
306423	1761.41											0.77102	16.8651
169662	1606.34											0.77151	25.4607
260133	1748.87											0.77199	19.2435
219957	1546.75											0.77248	33.9928
307945	1453.01											0.77297	19.0246
216099	1601.82											0.77346	20.3837
122790	1622.66											0.77395	25.5066
210728	1573.05											0.77444	22.0272
208169	1573.21											0.77493	12.9098
174231	1702.9											0.77542	17.9532
254260	1641.82											0.7759	37.3925
137283	1651.69											0.77639	28.0204
212536	1586.75											0.77688	24.7349
258297	1562.3											0.77737	26.0087
197456	1666.2											0.77786	22.5564
135589	1611.09											0.77835	30.6796
151751	1552.78											0.77884	20.2467
158069	1592.9											0.77933	32.875
210752	1541.82											0.77981	25.0067
210216	1575.3											0.7803	34.895
200474	1665.58											0.78079	28.8556
229976	1488.19											0.78128	29.8372
277751	1676.49											0.78177	33.835
307933	1832.81											0.78226	14.3121
253598	1779.56											0.78275	15.6194
198799	1600.28											0.78324	20.5988
193238	1571.19											0.78372	17.3591
299174	1776.89											0.78421	24.0734
304136	1771.14											0.7847	20.5666
217298	1671.91											0.78519	32.8486
228184	1567.82											0.78568	31.4291
168064	1532.71											0.78617	34.8799
122465	1570.69											0.78666	35.2205
262293	1701.34											0.78715	30.5391
265715	1830.17											0.78763	35.5098
256349	1756.77											0.78812	32.544
186358	1659.88											0.78861	29.4661
222705	1496.56											0.7891	31.6891
145511	1618.89											0.78959	20.1805
246096	1614.8											0.79008	35.1903
250736	1614.42											0.79057	23.646
143847	1623.13											0.79106	31.9131
165861	1575.39											0.79154	25.0001
242035	1625.53											0.79203	18.8585
190186	1738.29											0.79252	26.0171
283364	1762.02											0.79301	30.3416
78033.4	1538.76											0.7935	29.1393
258559	1555.37											0.79399	29.8541
282557	1666.48											0.79448	26.8136
235280	1708.04											0.79497	29.5918
273463	1824.89											0.79545	39.2274
186088	1598.31											0.79594	36.4838
233882	1742.89											0.79643	38.67
198426	1526.61											0.79692	27.8827
254790	1495.08											0.79741	31.7191
161955	1554.72											0.7979	26.2313
272136	1581.22											0.79839	32.79
146683	1569.94											0.79888	33.1778
282581	1597.91											0.79936	33.1134
226252	1642.84											0.79985	35.8836
239115	2833.33											0.80034	33.8218
117770	1568.05											0.80083	43.1967
185250	1643.24											0.80132	33.2328
277682	1716.45											0.80181	29.7258
98624	715.531											0.8023	41.8649
245664	1551.84											0.80279	38.1551
285951	1654.95											0.80327	42.5186
184415	1773.01											0.80376	42.4859
147023	1764.89											0.80425	46.8358
45192.8	302.1											0.80474	41.2379
180620	1601.34											0.80523	34.9537
82265.5	1424.1											0.80572	36.4328
166718	1548.99											0.80621	50.9181
211342	1556.72											0.8067	45.1199
278700	1598											0.80718	36.762
66052.8	291.825											0.80767	43.7917
60833.4	156.314											0.80816	40.8318
263801	1751.03											0.80865	40.839
99016.6	1505.52											0.80914	41.0756
156011	1533.58											0.80963	40.376
147779	1472.61											0.81012	42.8343
219939	2674.57											0.81061	40.5979
194502	1633											0.81109	48.1884
--	--											0.81158	44.8516
11474.3	1682.9											0.81207	46.928
7819.6	1676.41											0.81256	42.5977
11367.7	1783.62											0.81305	39.0578
8229.83	1656.58											0.81354	44.2273
9564.53	1907.39											0.81403	39.7697
8139.07	1559.36											0.81452	42.8978
9840.74	1582.68											0.815	52.0199
8518.53	1647.76											0.81549	52.0734
5239.38	1629.72											0.81598	48.601
9694.82	1633.02											0.81647	44.6125
9325.94	1635.34											0.81696	55.3102
8179.53	1621.94											0.81745	34.4172
15420.8	1755.29											0.81794	43.7439
8060.14	1675.83											0.81843	59.8906
11440.8	1721.82											0.81891	49.8678
12590.8	1687.58											0.8194	57.8224
9797.98	1625.52											0.81989	49.4666
11381.5	1751.17											0.82038	47.3036
5926.73	1713.56											0.82087	67.3228
11781.9	1655.83											0.82136	52.9819
7900.48	1169.08											0.82185	47.4144
6886.51	1661.83											0.82234	44.9325
8515.73	1583.2											0.82283	46.7403
10189.1	1584.88											0.82331	54.4003
12773.2	1850.22											0.8238	53.5463
6008.09	1884.31											0.82429	54.3278
10256.6	1670											0.82478	58.0155
6592.49	1597.6											0.82527	57.4567
5963.7	1497.09											0.82576	62.0107
10111.4	1522.36											0.82625	69.1865
5752.84	1637.18											0.82674	63.3598
9927.8	1547.89											0.82722	63.3243
10171.2	1555.56											0.82771	60.6765
8112.42	1698.95											0.8282	58.2819
14475.5	1860.56											0.82869	61.2096
11323.9	1625.51											0.82918	74.8345
12972.4	1897.08											0.82967	58.51
9671.11	1660.64											0.83016	58.6023
18056.7	1736.39											0.83065	61.204
15161.2	1629.5											0.83113	49.0189
8241.73	1642.84											0.83162	63.4607
9827.35	1712.44											0.83211	60.9577
17774.1	1613.36											0.8326	52.3126
14476.5	1604.48											0.83309	61.007
10555.4	1685.32											0.83358	52.4817
12740.3	1548.18											0.83407	64.8149
4823.12	1721.37											0.83456	61.2546
12114.4	1928.11											0.83504	64.1039
10847.9	1531.45											0.83553	58.8955
17945.4	1448.33											0.83602	74.0799
8400.97	1655.08											0.83651	50.2208
11401.6	1635.86											0.837	66.1376
8467.32	1680.92											0.83749	66.5235
13880.8	1821.86											0.83798	57.0846
9201.71	1655.59											0.83847	61.9681
9442.37	1573.87											0.83895	65.4308
11621.6	1543.77											0.83944	59.9534
10173.7	1655.12											0.83993	56.8315
9471.35	1356.18											0.84042	58.8932
8958.8	1604.77											0.84091	59.6693
7487.31	1550											0.8414	55.455
8975.64	1640.88											0.84189	77.1198
8892.33	1833.89											0.84238	67.964
11035.5	1634.69											0.84286	78.4654
12786.2	1639.27											0.84335	67.7467
9978.08	1582.99											0.84384	59.1497
14049.8	1654.61											0.84433	61.5446
10689.3	1657.72											0.84482	69.6223
11722.7	1855.95											0.84531	62.6547
8692.06	1566.46											0.8458	77.0224
10632.7	1619.87											0.84629	63.1691
14716.4	1681											0.84677	63.6118
13594.7	1701.67											0.84726	61.0096
14614.2	1693.7											0.84775	69.3592
14541.9	1796.8											0.84824	61.7008
15164.1	1615.74											0.84873	77.4888
11293.8	1568.22											0.84922	73.9278
8828.06	1606.63											0.84971	82.191
14006.6	1638.66											0.8502	69.9051
9733.31	1512.66											0.85068	73.5171
7279.22	1452.08											0.85117	72.3828
11685.6	1602.35											0.85166	73.0539
10093.8	1573.57											0.85215	82.9887
11231.1	1549.29											0.85264	76.5097
11270.5	1569.53											0.85313	82.2112
7773.39	1523.55											0.85362	83.586
11156	1667.63											0.85411	77.5493
8158.26	1631.02											0.85459	81.6039
13818.4	1542.02											0.85508	65.4648
11057.5	1559.8											0.85557	77.6615
12752.4	1663.63											0.85606	75.0447
10638.8	1640											0.85655	69.502
15635.3	1646.79											0.85704	76.6217
14624.5	1653.13											0.85753	63.8385
10641.9	1577.21											0.85802	86.5927
8079.85	1485.9											0.8585	73.2908
14496.7	1570.96											0.85899	69.9556
9933.99	1624.74											0.85948	82.385
11380.7	1530.93											0.85997	84.4185
17658.8	1602.12											0.86046	69.7009
13528.2	1658.63											0.86095	73.3511
10251.9	1480.4											0.86144	77.8106
10114.3	1596.6											0.86193	85.0026
11051.8	1579.28											0.86241	84.1236
11602.7	1588.2											0.8629	87.813
12541.1	1422.02											0.86339	77.6043
12317.7	1606.31											0.86388	90.173
9403.08	1572.02											0.86437	83.1101
6712.75	1596.54											0.86486	82.2958
11314.9	1488.39											0.86535	96.0922
6926.59	1540.56											0.86584	89.6139
6997.98	1595.9											0.86632	90.1645
12186.1	1577.3											0.86681	87.2636
15106.3	1683.45											0.8673	89.4509
13476.4	1571.4											0.86779	89.005
13978.3	1540.02											0.86828	89.6172
12300.6	1363.94											0.86877	87.2004
13360.6	1626.4											0.86926	94.3321
12496.6	1641.05											0.86975	86.4834
16466.2	1652.25											0.87023	92.374
17182.3	1585.36											0.87072	87.1118
15793.7	1609.36											0.87121	87.8408
7627.97	1478.44											0.8717	80.2295
10967.1	1414.52											0.87219	99.0792
8728.64	1568.79											0.87268	88.6507
8902.57	1455.67											0.87317	85.274
12973.2	1774.78											0.87366	83.0877
12649.6	1475.53											0.87414	85.463
13868.4	1619.83											0.87463	86.4715
9128.09	1700.92											0.87512	89.1645
10885.5	1557.15											0.87561	87.0073
15236.7	1586.04											0.8761	95.1965
15748.8	1549.7											0.87659	91.5319
9222.43	1557.83											0.87708	87.7388
17602.5	1713.63											0.87757	95.8535
18105.7	1685.03											0.87805	85.2608
15530	1614.87											0.87854	88.358
17754.7	1701.57											0.87903	99.2707
14642	1756.32											0.87952	95.3736
26018.9	1717.1											0.88001	85.6435
14716.6	1639.9											0.8805	100.2
21713.2	1659.51											0.88099	103.021
17980.2	1725.77											0.88148	90.9515
27249.8	1923.17											0.88196	102.726
20276.8	1697.97											0.88245	86.9291
22709.5	1754.68											0.88294	107.811
12092.7	1543.18											0.88343	88.4338
16830.4	1493.49											0.88392	102.665
19009.1	1718.14											0.88441	88.233
17495	1673.97											0.8849	94.8798
13028.4	1830.29											0.88539	91.4517
20062.5	1696.53											0.88587	91.4535
15968.5	1546.97											0.88636	105.186
18516.9	1638.43											0.88685	104.696
22610.1	1686.49											0.88734	105.186
17416.8	1664.84											0.88783	100.973
17975.8	1685.68											0.88832	103.582
14829.7	1694.34											0.88881	89.9227
23880	1629.68											0.8893	102.033
20008.6	1592.87											0.88978	103.503
14883.5	1671.99											0.89027	110.656
18014	1781.65											0.89076	104.448
21135.9	1837.16											0.89125	106.45
16734.5	1596.25											0.89174	103.716
12253.5	1571.66											0.89223	98.6395
29120.1	1758.16											0.89272	115.395
13600.9	1657.4											0.89321	98.2802
20675.9	1651.38											0.8937	110.815
13878.8	1652.65											0.89418	119.998
19874.6	1661.77											0.89467	116.719
24932.5	1652.46											0.89516	115.563
31437	1656.41											0.89565	110.271
12468.5	1545.12											0.89614	113.466
7834.95	1560.82											0.89663	115.708
15467.4	1840.51											0.89712	113.713
23301.6	1673.59											0.89761	113.665
21721.7	1745.08											0.89809	108.324
28998.1	1802.47											0.89858	108.126
22972.1	1949.42											0.89907	111.671
29664.6	1689.51											0.89956	110.105
16216.4	1345.7											0.90005	106.715
22523.4	1651.89											0.90054	98.6606
25275.2	1723.26											0.90103	104.697
25266	1846.79											0.90152	99.3161
13723.3	1488.55											0.902	103.19
40029.4	1807											0.90249	90.1258
36649.6	1651.55											0.90298	87.7595
27655.2	1815.27											0.90347	89.9661
20558.8	1640.86											0.90396	99.26
32234.5	1865.56											0.90445	95.3769
21438	1624.86											0.90494	95.9167
39052.7	1918.17											0.90543	107.774
20209.3	1615.94											0.90591	105.278
20302.8	1630.35											0.9064	98.448
21601.1	1802											0.90689	110.77
20234.6	1660.2											0.90738	100.048
22871.4	1708.65											0.90787	103.464
18048.3	1532.62											0.90836	107.784
21494.4	1660.47											0.90885	101.871
41607.2	1802.75											0.90934	103.245
22998	1656.79											0.90982	106.913
12720.9	1633.18											0.91031	104.678
11332.2	1538.87											0.9108	116.974
16153.7	1105.86											0.91129	111.077
14832.5	1639											0.91178	106.86
25922.5	1788.62											0.91227	110.273
21044.5	1681.16											0.91276	102.164
15772.5	1621											0.91325	102.81
29041.6	1624.49											0.91373	112.976
18391.3	1572.76											0.91422	101.936
27570.3	1711.44											0.91471	111.562
23901.9	1566.34											0.9152	113.788
20563.7	1650.91											0.91569	105.565
17733.2	1636.51											0.91618	113.953
27888.8	1710.68											0.91667	102.405
12890.4	1601.75											0.91716	106.957
32026.6	1570.42											0.91764	116.189
23065.6	1647.69											0.91813	105.655
20674.8	1570.39											0.91862	115.671
16035.4	1543.25											0.91911	114.048
18504.9	1560.08											0.9196	113.863
20081	1463.65											0.92009	113.841
27932.3	1573.96											0.92058	117.205
20590.2	1652.19											0.92107	128.565
16303.2	1500.87											0.92155	127.295
22978.5	1631.51											0.92204	116.013
20585	1311.45											0.92253	108.121
20698.9	1544.68											0.92302	115.338
26167.5	1693.26											0.92351	125.08
27983.6	1681.42											0.924	121.459
25256	1714.8											0.92449	124.768
28427.7	1433.06											0.92498	128.712
43127.5	1823.17											0.92546	126.71
25664.4	1651.41											0.92595	130.853
18264.9	1646.97											0.92644	140.473
16300.2	1623.75											0.92693	130.897
16887.7	1584.82											0.92742	127.964
24217.5	1585.44											0.92791	132.766
41436.1	1820.24											0.9284	143.689
23346.1	1825.91											0.92889	135.008
26482.4	1634.45											0.92937	139.139
16557.9	1625.4											0.92986	129.733
23218.3	1693.49											0.93035	135.816
23654.6	1588.67											0.93084	147.35
15046.2	1608.33											0.93133	140.651
18700	1550.04											0.93182	134.567
13053.5	1605.54											0.93231	143.899
20580	1554.68											0.9328	139.94
33487.5	1661.1											0.93328	161.289
21410.5	1667.1											0.93377	145.915
33088.1	1893.54											0.93426	152.185
29095.1	1695.9											0.93475	158.21
49251.3	1917.98											0.93524	157.753
31116.1	1706.14											0.93573	150.079
28107.5	1646.06											0.93622	154.505
23643.7	1622											0.93671	156.46
19154	1417.12											0.93719	155.756
14864.5	1580.64											0.93768	169.466
17556.6	1555.87											0.93817	167.759
14766.2	1666.44											0.93866	159.262
23626.9	1465.25											0.93915	169.363
28366.6	1627.57											0.93964	159.331
22639.3	1630.15											0.94013	162.639
33722.8	1667.99											0.94062	161.96
24770.7	1653.84											0.9411	169.295
25491.8	1566.32											0.94159	162.547
43111.7	598.712											0.94208	174.76
53064.8	1798.9											0.94257	167.823
52594.1	1669.44											0.94306	162.814
34562.1	1514.63											0.94355	172.634
48992.9	1745.45											0.94404	173.064
75990.1	1709.42											0.94453	166.225
37236.9	1655.49											0.94501	177.25
68129.9	1791.69											0.9455	183.721
48480	1684.54											0.94599	183.626
48718.9	1779.69											0.94648	186.99
53991.2	1671.45											0.94697	196.737
77582.3	1693.8											0.94746	197.379
60128.3	1808.04											0.94795	190.147
46432.5	1696.72											0.94844	191.204
57268.7	1790.35											0.94892	196.464
48816.4	1748.92											0.94941	202.899
48335.8	1708.74											0.9499	196.457
53128.9	1780.26											0.95039	200.501
49893.3	1779.01											0.95088	198.043
52702.2	1559.38											0.95137	209.477
69361.8	1768.13											0.95186	206.268
48113.9	1629.49											0.95235	203.339
59747.5	1785.29											0.95283	206.181
72507.8	1618.47											0.95332	205.607
53424.7	1659.68											0.95381	216.997
45622.5	1668.11											0.9543	212.982
49160.6	1655.96											0.95479	217.69
49167.4	1925.48											0.95528	221.195
61755.9	1719.54											0.95577	218.725
52846	1721.61											0.95626	217.405
56247.7	1738.98											0.95674	218.087
74363.5	1879.47											0.95723	217.186
53871.9	1631.76											0.95772	218.678
61316.8	2097.87											0.95821	232.942
44800.4	1617.48											0.9587	239.02
66218.5	1715.19											0.95919	242.684
92307.5	1965.03											0.95968	228.223
94985.9	1959.87											0.96017	236.103
74297	2409.11											0.96065	237.895
57389.9	1766.13											0.96114	240.295
55903.6	1796.88											0.96163	239.839
59894.1	1690.85											0.96212	245.687
74979.2	1781.28											0.96261	241.461
54925.9	1716.55											0.9631	245.241
49009.6	1636.23											0.96359	251.699
60727.4	1651.74											0.96408	259.525
58630.6	1801.02											0.96457	238.318
54757.7	1645.62											0.96505	249.385
37321.3	1496.06											0.96554	250.278
46543.4	1623.05											0.96603	247.86
51217.3	1696.96											0.96652	250.99
67946.5	1650.88											0.96701	242.669
66685.9	1749.23											0.9675	236.791
57276.8	1675.99											0.96799	230.138
76433	1690.59											0.96848	236.999
114076	1703.27											0.96896	234.325
56162.6	1641.54											0.96945	229.987
47362.9	1496.85											0.96994	232.914
70788.1	1675.69											0.97043	227.944
47842.5	1504.22											0.97092	227.279
50624.8	1691.74											0.97141	221.159
70462	1776.54											0.9719	214.621
53966.4	1632.44											0.97239	221.39
65013.5	1700.67											0.97287	209.959
43484.8	1682.65											0.97336	227.576
51092.5	1701.99											0.97385	208.397
59138.4	1729.12											0.97434	215.475
78581.1	1693.48											0.97483	216.926
43642	1497.73											0.97532	203.394
68563.4	1616.26											0.97581	215.791
57429.8	1563.84											0.9763	203.08
[truncated: 2,328 more rows]

## Sheet: Fig_3b
Adhesion force (bin center)	Frequency	Frequency	Frequency	Frequency	Frequency
pN	%	%	%	%	%
	LR < 10,000 pN/s	10,000 < LR < 30,000 pN/s	30,000 < LR < 80,000 pN/s	80,000 < LR < 200,000 pN/s	LR > 200,000 pN/s
32	10	0.18605	0.08857	0	0
96	12.963	2.4186	0.53144	0	0
160	4.81481	1.5814	0.79717	0	0
224	0.37037	0.27907	0.26572	0.14006	0
288	0.37037	0.37209	0.3543	0.14006	0
352	1.48148	0	0.17715	0.07003	0
416	0.37037	0.09302	0.17715	0.07003	0
480	1.48148	0.09302	0	0	0
544	0	0.18605	0	0.07003	0
608	0	0	0.17715	0.14006	0
672	0	0.09302	0.08857	0.21008	0
736	0	0.09302	0.08857	0.14006	0
800	0	0	0	0.07003	0
864	0	0.09302	0	0.07003	0
928	0	0	0.08857	0.07003	0.30769
992	0.74074	0.18605	0.26572	0	0
1056	0	0.09302	0.62002	0.14006	0
1120	0.37037	0.55814	0.62002	0.56022	0.30769
1184	0.37037	0.65116	0.62002	0.4902	0
1248	0.74074	0.37209	0.70859	0.98039	0
1312	1.11111	0.55814	1.15146	0.91036	0.92308
1376	8.51852	3.81395	3.27724	2.10084	0.61538
1440	16.2963	10.6977	8.68025	3.92157	1.84615
1504	15.5556	14.8837	17.6262	9.87395	4.92308
1568	10	13.1163	22.4978	12.2549	12.3077
1632	7.77778	15.6279	18.6005	14.2857	15.6923
1696	3.7037	10.0465	10.186	18.0672	14.4615
1760	0.37037	6.32558	4.4287	14.4958	17.5385
1824	0.74074	3.90698	1.77148	9.52381	9.84615
1888	1.11111	2.13953	0.88574	3.43137	6.15385
1952	0	1.11628	0.3543	1.12045	4.92308
2016	0	0.74419	0.08857	0.14006	1.84615
2080	0.37037	1.02326	0.17715	0.28011	0.61538
2144	0	0.37209	0.26572	0.21008	0
2208	0	0.55814	0.26572	0.28011	0
2272	0	0.93023	0.26572	0.35014	0
2336	0	1.11628	0.26572	0.42017	0.30769
2400	0.37037	0.46512	0.62002	0.84034	0.30769
2464	0	0.83721	0.26572	0.84034	0
2528	0	0.74419	0.17715	0.21008	0.30769
2592	0	1.02326	0.62002	0.56022	0.61538
2656	0	0.46512	0.17715	0.56022	0.61538
2720	0	0.55814	0.62002	0.4902	0.30769
2784	0	0.65116	0.26572	0.21008	0.92308
2848	0	0.27907	0.26572	0.28011	1.23077
2912	0	0.18605	0.17715	0.07003	0.61538
2976	0	0	0.08857	0.21008	0
3040	0	0.18605	0	0.28011	0
3104	0	0	0.08857	0.14006	0.61538
3168	0	0.09302	0.08857	0.07003	0
3232	0	0.09302	0.08857	0.07003	0
3296	0	0	0	0.07003	0.30769
3360	0	0	0	0.07003	0.30769
3424	0	0	0	0	0
3488	0	0	0	0	0.30769
3552	0	0	0	0	0.30769
3616	0	0	0	0	0
3680	0	0	0	0	0
3744	0	0.09302	0	0	0
3808	0	0	0	0	0.30769
3872	0	0	0	0	0
3936	0	0	0	0	0
4000	0	0	0	0	0.30769

[truncated: 17 more sheets: Fig_4a, Fig_4b, Fig_4c, Fig_4d, Fig_S1, Fig_S2, Fig_S3a, Fig_S3b, Fig_S3c, Fig_S3d, Fig_S4a, Fig_S4b, Fig_S5, Fig_S6, Fig_S7a, Fig_S7b, Fig_S7c]
